# Supplementary material for: The macrocyclic peptide rhesus theta defensin 1 activates interferon and antiviral pathways in human monocytes
Source: J Leukoc Biol. 2025 Oct 25;117(12):qiaf150. doi: 10.1093/jleuko/qiaf150 (PMC12666533; doi:10.1093/jleuko/qiaf150)
Supplement: qiaf150_Supplementary_Data [file qiaf150_supplementary_data.xls]

## Sheet: Supplementary Table S1
Supplementary Table S1. List of Qiagen RT2 primer assays used for RT-qPCR.
RT² qPCR Primer Assay	GeneGlobe Id
Human ACTB	PPH00073G
Human IL1B	PPH00171C
Human TNF	PPH00341F
Human CXCL8	PPH00568A
Human APOBEC3A	PPH17425E
Human GBP5	PPH14810A
Human ISG15	PPH01333F
Human IRF9	PPH01334F
Human IRF7	PPH02014F
Human PTGS2	PPH01136F
Human STAT1	PPH00811C
Human MX1	PPH01325A

## Sheet: Supplementary Table S2
Supplementary Table S2. Differentially expressed genes induced in human monocytes by 10 μg/ml RTD-1 treatment.
Gene ID	Gene name	P-value (RTD1 vs Control)	FDR step up (RTD1 vs Control)	Ratio (RTD1 vs Control)	Fold change (RTD1 vs Control)	LSMean(RTD1) (RTD1 vs Control)	LSMean(Control) (RTD1 vs Control)
ENSG00000102794.10	ACOD1	7.16368e-07	9.66274e-05	19.077	19.077	462.776	24.2584
ENSG00000160710.18	ADAR	4.73471e-12	1.19868e-09	3.70779	3.70779	25216.4	6800.94
ENSG00000163568.16	AIM2	3.26941e-07	4.8037e-05	10.3114	10.3114	160.027	15.5194
ENSG00000165092.13	ALDH1A1	0.000628536	0.0430577	0.584191	-1.71177	433.763	742.502
ENSG00000152766.6	ANKRD22	1.28522e-14	4.31623e-12	52.9392	52.9392	505.559	9.5498
ENSG00000128383.13	APOBEC3A	7.75596e-08	1.27632e-05	15.5509	15.5509	7201.84	463.114
ENSG00000128394.17	APOBEC3F	1.68889e-06	0.000213787	4.91237	4.91237	117.338	23.8863
ENSG00000239713.9	APOBEC3G	1.49426e-08	2.70215e-06	4.75874	4.75874	540.218	113.521
ENSG00000100342.22	APOL1	1.34129e-11	3.29436e-09	14.3285	14.3285	1484.18	103.582
ENSG00000128335.14	APOL2	2.31548e-11	5.36668e-09	9.74979	9.74979	3336.81	342.244
ENSG00000128284.20	APOL3	2.90229e-06	0.000341144	7.60198	7.60198	3209.9	422.245
ENSG00000100336.18	APOL4	7.0683e-08	1.17491e-05	58.5668	58.5668	496.666	8.48034
ENSG00000221963.6	APOL6	1.09541e-25	1.50217e-22	14.3188	14.3188	26304.6	1837.07
ENSG00000275832.5	ARHGAP23	0.000378954	0.0285416	3.47125	3.47125	211.919	61.0498
ENSG00000196843.17	ARID5A	0.000319361	0.0246493	2.45125	2.45125	3543.7	1445.67
ENSG00000280543.1	ASAP1-IT2	4.72534e-06	0.000536277	3.82165	3.82165	75.3034	19.7044
ENSG00000128203.7	ASPHD2	0.000588083	0.0410063	2.36663	2.36663	167.333	70.7051
ENSG00000206190.13	ATP10A	4.90329e-06	0.000552661	2.71363	2.71363	1910.32	703.972
ENSG00000167601.12	AXL	3.735e-13	1.00759e-10	6.07814	6.07814	491.032	80.7865
ENSG00000168062.10	BATF2	2.11713e-09	4.0511e-07	23.7692	23.7692	195.868	8.24044
ENSG00000282851.2	BISPR	1.11871e-16	5.11375e-14	7.47279	7.47279	743.166	99.4497
ENSG00000130303.14	BST2	1.36135e-05	0.00145469	3.64353	3.64353	2749.86	754.724
ENSG00000226533.1	BTBD9-AS1	3.18019e-06	0.000368544	6.28145	6.28145	37.3321	5.94322
ENSG00000141837.22	CACNA1A	0.000398029	0.0296378	3.32703	3.32703	113.443	34.0974
ENSG00000003400.16	CASP10	0.000658597	0.0447413	2.51296	2.51296	1067.05	424.616
ENSG00000165806.21	CASP7	7.96266e-10	1.573e-07	4.84296	4.84296	802.955	165.798
ENSG00000159228.13	CBR1	6.92425e-09	1.28029e-06	3.75827	3.75827	612.761	163.043
ENSG00000269720.3	CCDC194	2.48457e-06	0.000298438	8.17293	8.17293	73.3292	8.97221
ENSG00000236383.9	CCDC200	2.34805e-07	3.51268e-05	2.76036	2.76036	224.183	81.2152
ENSG00000108688.11	CCL7	0.000256304	0.0204745	3.10118	3.10118	2765.58	891.785
ENSG00000108700.5	CCL8	9.44688e-15	3.2387e-12	24.8735	24.8735	734.814	29.542
ENSG00000120217.14	CD274	4.75992e-07	6.63808e-05	9.88905	9.88905	1673.7	169.248
ENSG00000110848.8	CD69	0.000346552	0.0265249	3.01194	3.01194	119.034	39.5207
ENSG00000163814.8	CDCP1	2.29274e-05	0.00234344	5.26938	5.26938	269.825	51.2062
ENSG00000087237.12	CETP	7.52905e-11	1.69723e-08	7.90979	7.90979	81.8864	10.3525
ENSG00000179583.21	CIITA	1.60583e-05	0.00168316	5.13911	5.13911	1836.2	357.3
ENSG00000134326.12	CMPK2	4.5031e-41	1.85258e-37	19.3267	19.3267	6663.12	344.762
ENSG00000137200.13	CMTR1	1.98458e-07	2.99617e-05	3.25121	3.25121	1627.75	500.66
ENSG00000173786.17	CNP	0.000613614	0.0422495	2.37691	2.37691	3511.49	1477.33
ENSG00000095794.21	CREM	0.000143174	0.0122076	3.15374	3.15374	1521.93	482.581
ENSG00000169245.6	CXCL10	1.28937e-10	2.79182e-08	53.4467	53.4467	5966.47	111.634
ENSG00000169248.13	CXCL11	6.18998e-06	0.000674585	14.7981	14.7981	185.439	12.5313
ENSG00000138755.6	CXCL9	1.01394e-06	0.000131381	31.1167	31.1167	306.913	9.86331
ENSG00000121966.8	CXCR4	0.000268296	0.0213289	0.455534	-2.19522	5584	12258.1
ENSG00000122783.17	CYREN	4.02302e-06	0.000459742	3.0214	3.0214	1964.58	650.221
ENSG00000107201.11	DDX58	8.93681e-13	2.33435e-10	9.97168	9.97168	5818.51	583.504
ENSG00000137628.18	DDX60	5.33756e-19	2.89807e-16	10.5643	10.5643	2034.3	192.564
ENSG00000108771.13	DHX58	1.27819e-19	8.41357e-17	9.45743	9.45743	850.579	89.9376
ENSG00000163840.10	DTX3L	2.19516e-21	1.80618e-18	6.64863	6.64863	11042	1660.79
ENSG00000184545.11	DUSP8	0.000116396	0.0101345	2.75106	2.75106	399.006	145.038
ENSG00000055332.19	EIF2AK2	8.0294e-10	1.573e-07	8.11388	8.11388	9552.05	1177.25
ENSG00000225886.3	ENSG00000225886	1.24181e-05	0.00134443	8.99694	8.99694	25.7727	2.86461
ENSG00000225963.8	ENSG00000225963	1.32618e-13	3.7627e-11	26.1941	26.1941	88.6733	3.38525
ENSG00000228107.1	ENSG00000228107	0.000494388	0.0356827	2.58008	2.58008	75	29.0689
ENSG00000228925.1	ENSG00000228925	5.51507e-05	0.00515659	3.8169	3.8169	51.8173	13.5758
ENSG00000229677.1	ENSG00000229677	2.12854e-06	0.000267384	5.96971	5.96971	52.1944	8.7432
ENSG00000232748.3	ENSG00000232748	0.000200917	0.0166145	2.62365	2.62365	141.39	53.8906
ENSG00000244675.2	ENSG00000244675	0.000246456	0.0197838	3.89789	3.89789	33.7239	8.65183
ENSG00000250461.1	ENSG00000250461	0.000370777	0.0282477	2.84681	2.84681	195.662	68.7304
ENSG00000254503.1	ENSG00000254503	5.36268e-06	0.000596272	5.6916	5.6916	71.7949	12.6142
ENSG00000261460.1	ENSG00000261460	0.000137286	0.0117665	4.14907	4.14907	66.8115	16.1028
ENSG00000261884.2	ENSG00000261884	8.9989e-05	0.00813659	3.08863	3.08863	352.185	114.026
ENSG00000262979.1	ENSG00000262979	1.21127e-11	3.02009e-09	25.8818	25.8818	104.116	4.02276
ENSG00000267387.1	ENSG00000267387	0.000573284	0.0401445	3.99651	3.99651	78.8933	19.7406
ENSG00000268583.2	ENSG00000268583	4.95008e-05	0.00473596	3.86917	3.86917	38.1164	9.85132
ENSG00000269053.1	ENSG00000269053	3.13573e-06	0.000365969	13.1971	13.1971	28.9103	2.19065
ENSG00000270072.1	ENSG00000270072	0.000243318	0.0196277	3.57264	3.57264	32.513	9.10056
ENSG00000272219.1	ENSG00000272219	0.000416346	0.0305866	4.50974	4.50974	29.7104	6.58805
ENSG00000272669.1	ENSG00000272669	0.000240065	0.0194606	3.5136	3.5136	139.063	39.5786
ENSG00000272821.1	ENSG00000272821	5.03912e-06	0.000564108	3.33092	3.33092	357.183	107.233
ENSG00000272941.1	ENSG00000272941	1.20803e-08	2.20881e-06	5.61299	5.61299	808.279	144.002
ENSG00000273319.1	ENSG00000273319	8.69607e-07	0.000114482	3.66855	3.66855	463.711	126.402
ENSG00000275178.1	ENSG00000275178	0.000272401	0.0215378	5.00034	5.00034	32.3974	6.47903
ENSG00000279706.1	ENSG00000279706	5.40211e-06	0.000596625	9.3	9.3	29.3756	3.15867
ENSG00000279805.1	ENSG00000279805	0.000432155	0.0316068	6.31538	6.31538	21.5228	3.40799
ENSG00000280248.1	ENSG00000280248	9.72531e-08	1.56902e-05	7.76289	7.76289	61.8637	7.96916
ENSG00000285627.1	ENSG00000285627	0.000226294	0.0184351	4.52012	4.52012	29.6185	6.55258
ENSG00000286588.1	ENSG00000286588	0.000747297	0.0491901	4.04237	4.04237	47.3335	11.7093
ENSG00000287454.1	ENSG00000287454	9.6748e-05	0.00869992	3.6455	3.6455	37.7341	10.3509
ENSG00000287543.1	ENSG00000287543	2.08259e-08	3.72512e-06	9.93984	9.93984	72.4741	7.29127
ENSG00000287680.1	ENSG00000287680	0.000687154	0.0459667	2.27172	2.27172	95.4341	42.0096
ENSG00000287733.1	ENSG00000287733	2.96733e-05	0.00297746	7.83291	7.83291	551.102	70.3572
ENSG00000288684.1	ENSG00000288684	0.000509168	0.0364146	3.20524	3.20524	156.999	48.982
ENSG00000288995.1	ENSG00000288995	0.000187238	0.0155616	3.03147	3.03147	49.5697	16.3517
ENSG00000289161.2	ENSG00000289161	0.000382244	0.0285918	2.61123	2.61123	69.9203	26.7768
ENSG00000289582.1	ENSG00000289582	2.69202e-08	4.71275e-06	16.8838	16.8838	78.4712	4.64772
ENSG00000290396.1	ENSG00000290396	5.28742e-05	0.00497199	0.0116397	-85.913	0.441073	37.8939
ENSG00000291143.1	ENSG00000291143	2.04935e-05	0.00210776	3.23807	3.23807	129.983	40.1421
ENSG00000133106.15	EPSTI1	2.66742e-13	7.43983e-11	11.943	11.943	6449.99	540.063
ENSG00000010030.14	ETV7	2.25549e-19	1.37468e-16	47.2556	47.2556	367.814	7.78352
ENSG00000249042.6	FAM151B-DT	4.85412e-05	0.00467131	3.41241	3.41241	392.6	115.051
ENSG00000231528.3	FAM225A	5.77633e-07	7.92127e-05	6.28467	6.28467	502.313	79.9267
ENSG00000126262.5	FFAR2	1.89783e-05	0.0019642	2.21644	2.21644	338.023	152.507
ENSG00000127951.8	FGL2	0.000379838	0.0285416	3.34289	3.34289	5111	1528.92
ENSG00000122642.11	FKBP9	0.000320548	0.0246493	3.69559	3.69559	35.1301	9.50597
ENSG00000090554.13	FLT3LG	0.000684717	0.0459667	2.84674	2.84674	126.541	44.4512
ENSG00000117228.11	GBP1	8.24828e-26	1.23394e-22	50.4	50.4	29250.9	580.375
ENSG00000162645.13	GBP2	3.6038e-10	7.50686e-08	5.7901	5.7901	14554	2513.6
ENSG00000117226.12	GBP3	1.05524e-13	3.1009e-11	19.6155	19.6155	1188.26	60.5774
ENSG00000162654.9	GBP4	6.00841e-16	2.53524e-13	30.0348	30.0348	5944.45	197.918
ENSG00000154451.15	GBP5	6.52228e-15	2.33327e-12	35.9844	35.9844	11658.3	323.982
ENSG00000137198.10	GMPR	9.93405e-08	1.58713e-05	4.58281	4.58281	78.6984	17.1725
ENSG00000166923.12	GREM1	0.000372607	0.0282563	4.34059	4.34059	303.239	69.8612
ENSG00000100226.16	GTPBP1	5.00077e-05	0.0047568	1.97527	1.97527	3742.43	1894.64
ENSG00000254838.8	GVINP1	2.37441e-09	4.49117e-07	10.8954	10.8954	125.508	11.5193
ENSG00000130589.16	HELZ2	2.31517e-10	4.88442e-08	8.6816	8.6816	17418.9	2006.42
ENSG00000138646.9	HERC5	2.17147e-30	3.97042e-27	11.8357	11.8357	3311.52	279.79
ENSG00000138642.16	HERC6	4.52516e-19	2.5678e-16	10.5677	10.5677	1789.83	169.368
ENSG00000196684.12	HSH2D	1.75816e-16	7.81952e-14	8.69873	8.69873	325.788	37.4524
ENSG00000131203.13	IDO1	2.7557e-06	0.000328607	19.7443	19.7443	580.119	29.3816
ENSG00000163565.20	IFI16	1.37956e-06	0.00017736	4.22865	4.22865	7394.28	1748.62
ENSG00000068079.8	IFI35	3.95945e-13	1.05091e-10	9.39868	9.39868	1509.37	160.594
ENSG00000137965.11	IFI44	1.50882e-14	4.77483e-12	17.4728	17.4728	4620.71	264.451
ENSG00000137959.17	IFI44L	4.04185e-10	8.31408e-08	14.0697	14.0697	4449.32	316.235
ENSG00000126709.16	IFI6	4.11464e-18	2.11595e-15	6.82702	6.82702	5100.18	747.058
ENSG00000115267.10	IFIH1	2.44994e-15	9.37587e-13	5.39521	5.39521	6496.21	1204.07
ENSG00000185745.10	IFIT1	4.88774e-14	1.46241e-11	11.0117	11.0117	4093.19	371.714
ENSG00000119922.11	IFIT2	1.22763e-32	2.88599e-29	10.1741	10.1741	9229.28	907.137
ENSG00000119917.15	IFIT3	7.17547e-49	1.18079e-44	20.1797	20.1797	20417.3	1011.78
ENSG00000152778.10	IFIT5	6.87629e-24	8.70432e-21	10.1073	10.1073	2500.55	247.4
ENSG00000185885.17	IFITM1	1.14895e-10	2.55502e-08	9.15585	9.15585	435.885	47.6073
ENSG00000142089.17	IFITM3	6.83735e-11	1.56271e-08	9.70878	9.70878	4438.51	457.165
ENSG00000254017.1	IGHEP2	8.17236e-07	0.000109337	10.3653	10.3653	77.4046	7.46767
ENSG00000164136.17	IL15	0.000702419	0.0466089	2.85412	2.85412	257.979	90.3882
ENSG00000134470.21	IL15RA	7.54505e-18	3.76247e-15	15.8494	15.8494	280.348	17.6882
ENSG00000136689.20	IL1RN	0.000401012	0.0296804	3.70198	3.70198	18952.3	5119.51
ENSG00000197272.2	IL27	0.000273541	0.0215378	6.74218	6.74218	35.0854	5.20387
ENSG00000125347.15	IRF1	6.61647e-08	1.12248e-05	6.97781	6.97781	19267.1	2761.2
ENSG00000197536.11	IRF1-AS1	1.75955e-14	5.46324e-12	5.62242	5.62242	471.703	83.8967
ENSG00000185507.21	IRF7	0.0005038	0.0362032	3.6256	3.6256	10678.1	2945.19
ENSG00000140968.12	IRF8	3.79611e-05	0.00371838	3.95605	3.95605	2749.46	695.003
ENSG00000213928.10	IRF9	6.91537e-08	1.16122e-05	3.22814	3.22814	5446.52	1687.2
ENSG00000187608.10	ISG15	2.58064e-15	9.65159e-13	17.3671	17.3671	5192.07	298.96
ENSG00000172183.16	ISG20	2.04328e-15	8.00576e-13	5.68377	5.68377	1112.63	195.756
ENSG00000130487.9	KLHDC7B	2.84159e-08	4.92222e-06	6.2725	6.2725	139.113	22.1783
ENSG00000183762.13	KREMEN1	4.47197e-07	6.28981e-05	5.50642	5.50642	428.596	77.8357
ENSG00000002549.13	LAP3	3.13625e-12	8.06408e-10	8.67843	8.67843	8231.58	948.51
ENSG00000043462.13	LCP2	1.4405e-05	0.00151955	2.26238	2.26238	8285.24	3662.18
ENSG00000168961.17	LGALS9	5.4569e-07	7.54611e-05	2.92437	2.92437	6164.13	2107.85
ENSG00000223387.6	LINC02068	0.000518362	0.036768	10.1464	10.1464	15.903	1.56735
ENSG00000233975.2	LINC02574	0.000100809	0.0089671	5.43002	5.43002	28.2155	5.19621
ENSG00000113368.12	LMNB1	6.45452e-10	1.29531e-07	6.75893	6.75893	3409.68	504.47
ENSG00000160932.11	LY6E	8.83986e-16	3.63672e-13	12.904	12.904	5340.79	413.887
ENSG00000249502.3	MED28-DT	2.26871e-06	0.000278611	9.44298	9.44298	58.9769	6.24559
ENSG00000129534.14	MIS18BP1	0.000686941	0.0459667	0.42428	-2.35694	206.901	487.653
ENSG00000168404.13	MLKL	1.64038e-05	0.00170849	3.47998	3.47998	1545.41	444.086
ENSG00000155363.19	MOV10	3.86662e-07	5.53297e-05	3.51958	3.51958	1246.81	354.249
ENSG00000266946.1	MRPL37P1	2.46342e-06	0.000298074	5.89934	5.89934	39.5402	6.70247
ENSG00000257802.1	MRS2P2	0.000130162	0.0112144	4.31173	4.31173	41.6507	9.65986
ENSG00000125148.7	MT2A	1.67203e-06	0.000213294	4.59871	4.59871	357.98	77.8437
ENSG00000225476.1	MTCO3P5	0.000167891	0.014096	5.53325	5.53325	22.5632	4.07774
ENSG00000157601.15	MX1	3.24183e-48	2.66738e-44	19.492	19.492	26412.5	1355.04
ENSG00000183486.14	MX2	2.57196e-19	1.51158e-16	15.2983	15.2983	19049.2	1245.19
ENSG00000119950.21	MXI1	0.000606162	0.0419117	0.390146	-2.56314	276.58	708.915
ENSG00000102921.8	N4BP1	0.000304214	0.0236139	2.14837	2.14837	6306.37	2935.42
ENSG00000245532.11	NEAT1	7.0525e-05	0.00648358	2.63858	2.63858	40897.7	15499.9
ENSG00000163121.10	NEURL3	2.18685e-06	0.000272627	22.5472	22.5472	237.459	10.5317
ENSG00000140853.17	NLRC5	4.75561e-10	9.66151e-08	13.6535	13.6535	4427.77	324.296
ENSG00000123609.11	NMI	2.8442e-06	0.00033672	3.47446	3.47446	1304.71	375.514
ENSG00000091129.22	NRCAM	0.00016586	0.0139969	13.5469	13.5469	46.4089	3.42579
ENSG00000089127.15	OAS1	1.18862e-31	2.44499e-28	12.9689	12.9689	10028.6	773.281
ENSG00000111335.14	OAS2	8.61987e-42	4.72829e-38	17.4075	17.4075	19365.4	1112.47
ENSG00000111331.14	OAS3	1.07754e-13	3.11087e-11	15.0255	15.0255	18625.7	1239.61
ENSG00000135114.14	OASL	1.22626e-21	1.06207e-18	8.1065	8.1065	7264.23	896.099
ENSG00000089041.17	P2RX7	2.86874e-05	0.00289619	2.82694	2.82694	5454.44	1929.45
ENSG00000281450.1	PANDAR	4.26496e-07	6.05036e-05	22.3075	22.3075	31.187	1.39805
ENSG00000178685.14	PARP10	0.000130025	0.0112144	3.4059	3.4059	777.48	228.274
ENSG00000059378.13	PARP12	1.55233e-11	3.75663e-09	6.34736	6.34736	3368.1	530.631
ENSG00000173193.15	PARP14	1.20694e-19	8.27559e-17	8.21669	8.21669	30212.3	3676.95
ENSG00000138496.17	PARP9	1.44704e-22	1.5875e-19	12.8195	12.8195	8323.33	649.272
ENSG00000203880.13	PCMTD2	0.00075663	0.049606	0.469157	-2.13148	123.238	262.681
ENSG00000197646.8	PDCD1LG2	6.02872e-05	0.00560501	9.05277	9.05277	47.5915	5.25712
ENSG00000257246.2	PHB1P19	1.59676e-07	2.45573e-05	6.53427	6.53427	50.9169	7.79228
ENSG00000188313.13	PLSCR1	2.7146e-13	7.44523e-11	6.17418	6.17418	8202.85	1328.57
ENSG00000140464.20	PML	5.76259e-21	4.51567e-18	8.04662	8.04662	7306.38	908.006
ENSG00000138035.15	PNPT1	2.74641e-09	5.13579e-07	8.60261	8.60261	1139.33	132.439
ENSG00000163644.15	PPM1K	0.000720842	0.0476392	2.72611	2.72611	418.718	153.596
ENSG00000279296.1	PRAL	7.05901e-15	2.47156e-12	26.4838	26.4838	451.106	17.0333
ENSG00000204264.12	PSMB8	0.000165408	0.0139969	3.32021	3.32021	2895.17	871.985
ENSG00000204261.9	PSMB8-AS1	1.31308e-05	0.00141229	2.25015	2.25015	1404.73	624.281
ENSG00000240065.8	PSMB9	2.42216e-20	1.733e-17	6.80573	6.80573	1971.43	289.673
ENSG00000100911.16	PSME2	0.000402207	0.0296804	3.40827	3.40827	2427.81	712.328
ENSG00000234518.2	PTGES3P1	0.00011195	0.00983168	2.7739	2.7739	163.737	59.0278
ENSG00000184898.7	RBM43	3.69835e-05	0.00364432	4.74807	4.74807	48.5658	10.2285
ENSG00000242170.3	RN7SL329P	0.000100115	0.00895372	9.84342	9.84342	21.5179	2.18602
ENSG00000239948.2	RN7SL368P	0.000218609	0.0178976	3.27081	3.27081	97.9075	29.9337
ENSG00000151692.15	RNF144A	2.82307e-14	8.60306e-12	7.10475	7.10475	247.053	34.773
ENSG00000163162.9	RNF149	0.000112321	0.00983168	2.62138	2.62138	1790.26	682.945
ENSG00000173821.20	RNF213	4.65096e-16	2.01411e-13	4.8477	4.8477	53162.2	10966.5
ENSG00000263069.6	RNF213-AS1	6.1917e-22	5.99357e-19	6.14483	6.14483	761.59	123.94
ENSG00000092098.18	RNF31	0.000630584	0.0430577	1.87342	1.87342	2143.18	1143.99
ENSG00000243806.1	RPL7P18	0.000441629	0.0320152	5.26449	5.26449	122.298	23.2308
ENSG00000239483.1	RPS15AP16	1.68163e-11	4.01056e-09	7.52986	7.52986	89.9122	11.9407
ENSG00000243609.1	RPS2P44	0.000295844	0.0231506	6.72751	6.72751	18.9897	2.82269
ENSG00000134321.13	RSAD2	2.22381e-37	6.09917e-34	22.3329	22.3329	23808.3	1066.06
ENSG00000136514.3	RTP4	1.0413e-38	3.42713e-35	31.2376	31.2376	363.889	11.6491
ENSG00000020577.14	SAMD4A	0.00066068	0.0447413	2.292	2.292	94.2448	41.119
ENSG00000205413.8	SAMD9	7.75411e-05	0.00708898	5.08536	5.08536	10083.6	1982.88
ENSG00000177409.12	SAMD9L	1.83487e-19	1.16133e-16	14.6156	14.6156	13807.8	944.729
ENSG00000146197.9	SCUBE3	0.000435976	0.0317453	4.0763	4.0763	32.5058	7.97434
ENSG00000162512.16	SDC3	3.35175e-05	0.00332268	3.65415	3.65415	211.241	57.8085
ENSG00000170542.6	SERPINB9	0.000523774	0.0369924	2.4838	2.4838	5676.2	2285.29
ENSG00000149131.17	SERPING1	1.31293e-14	4.32111e-12	19.5192	19.5192	982.595	50.3399
ENSG00000130813.18	SHFL	6.38544e-07	8.6842e-05	3.60699	3.60699	2005.03	555.875
ENSG00000164054.17	SHISA5	2.40231e-06	0.000292832	2.86973	2.86973	5921.84	2063.56
ENSG00000088827.13	SIGLEC1	1.50164e-14	4.77483e-12	9.70088	9.70088	789.828	81.4182
ENSG00000158714.11	SLAMF8	1.40022e-05	0.00148658	10.2573	10.2573	607.132	59.1903
ENSG00000112394.18	SLC16A10	0.000568387	0.0399717	5.60196	5.60196	913.742	163.111
ENSG00000144671.11	SLC22A14	3.88382e-05	0.00378178	5.69856	5.69856	26.7628	4.69641
ENSG00000163393.13	SLC22A15	0.000181736	0.015181	0.460008	-2.17387	133.839	290.949
ENSG00000104154.7	SLC30A4	5.20244e-05	0.0049202	2.3872	2.3872	407.198	170.575
ENSG00000118160.14	SLC8A2	3.95269e-05	0.0038262	6.07854	6.07854	43.3299	7.12833
ENSG00000249138.1	SLED1	3.84186e-06	0.00044211	4.98755	4.98755	79.1748	15.8745
ENSG00000166750.10	SLFN5	0.000594683	0.0412916	3.00202	3.00202	1928.89	642.531
ENSG00000135899.20	SP110	5.45941e-19	2.89807e-16	11.463	11.463	4385.26	382.557
ENSG00000079263.19	SP140	2.56432e-07	3.80167e-05	5.46694	5.46694	261.014	47.744
ENSG00000185404.17	SP140L	2.02316e-11	4.75617e-09	4.3193	4.3193	622.631	144.151
ENSG00000196141.14	SPATS2L	5.85646e-06	0.000642492	2.75959	2.75959	822.314	297.984
ENSG00000115415.21	STAT1	1.56596e-23	1.84067e-20	10.4583	10.4583	31739.5	3034.85
ENSG00000170581.15	STAT2	4.97126e-22	5.11294e-19	6.92551	6.92551	12277	1772.72
ENSG00000164691.18	TAGAP	2.26869e-06	0.000278611	3.47848	3.47848	1071.64	308.078
ENSG00000168394.13	TAP1	9.55436e-07	0.000124783	5.84348	5.84348	25599.7	4380.89
ENSG00000204267.19	TAP2	1.23978e-10	2.72025e-08	4.41452	4.41452	5085.87	1152.08
ENSG00000073861.3	TBX21	8.57729e-05	0.00779822	8.30354	8.30354	122.015	14.6943
ENSG00000196116.8	TDRD7	3.35053e-07	4.87932e-05	2.3803	2.3803	2444.25	1026.87
ENSG00000112773.16	TENT5A	3.7369e-07	5.39425e-05	2.563	2.563	2330.76	909.388
ENSG00000146859.6	TMEM140	4.39991e-08	7.54217e-06	4.18009	4.18009	3940.71	942.733
ENSG00000198133.9	TMEM229B	1.21927e-15	4.89373e-13	11.6564	11.6564	153.857	13.1994
ENSG00000121858.11	TNFSF10	1.18758e-21	1.06207e-18	16.1693	16.1693	2364.82	146.254
ENSG00000102524.12	TNFSF13B	1.44046e-07	2.25754e-05	5.04277	5.04277	2087.56	413.97
ENSG00000136816.16	TOR1B	0.000296838	0.0231506	2.17956	2.17956	1923.79	882.65
ENSG00000164938.14	TP53INP1	2.7683e-05	0.00281205	0.426997	-2.34194	353.865	828.73
ENSG00000135148.12	TRAFD1	8.89155e-08	1.44871e-05	2.91181	2.91181	3907.14	1341.82
ENSG00000168016.15	TRANK1	0.000210427	0.0173139	2.2897	2.2897	522.145	228.041
ENSG00000106785.15	TRIM14	6.01882e-15	2.20102e-12	7.92804	7.92804	2633.22	332.141
ENSG00000132109.10	TRIM21	1.76291e-07	2.68616e-05	3.60509	3.60509	2997.46	831.451
ENSG00000132274.17	TRIM22	1.81994e-17	8.55686e-15	6.61516	6.61516	7450.77	1126.32
ENSG00000258659.7	TRIM34	2.61467e-08	4.62656e-06	4.65136	4.65136	515.119	110.746
ENSG00000169871.13	TRIM56	1.5776e-10	3.37156e-08	2.92006	2.92006	9689.63	3318.3
ENSG00000185880.13	TRIM69	1.77549e-09	3.43736e-07	4.63409	4.63409	2696.49	581.881
ENSG00000176890.16	TYMS	0.000511168	0.0364146	3.80667	3.80667	33.0965	8.69435
ENSG00000156587.16	UBE2L6	2.03916e-20	1.52529e-17	12.0649	12.0649	7659.57	634.864
ENSG00000235481.4	UBE2R2-AS1	0.000697701	0.0464832	3.71647	3.71647	49.1242	13.218
ENSG00000234709.2	UPF3AP3	1.28592e-07	2.03473e-05	4.27203	4.27203	90.9447	21.2884
ENSG00000184979.11	USP18	1.72223e-26	2.8341e-23	15.7653	15.7653	517.146	32.8027
ENSG00000261373.1	VPS9D1-AS1	0.000104459	0.00924185	3.62909	3.62909	70.41	19.4016
ENSG00000140105.18	WARS1	3.34772e-05	0.00332268	3.3335	3.3335	17146.6	5143.72
ENSG00000157796.18	WDR19	6.39381e-05	0.00591104	0.462978	-2.15993	175.753	379.613
ENSG00000132530.17	XAF1	1.00992e-17	4.88802e-15	15.1049	15.1049	7525.78	498.236
ENSG00000157657.15	ZNF618	8.31055e-07	0.000110289	6.50184	6.50184	44.651	6.86744
ENSG00000124201.15	ZNFX1	1.45872e-07	2.26459e-05	2.55681	2.55681	15528.8	6073.49

## Sheet: Supplementary Table S3
Supplementary Table S3: DEGs induced by 10 μg/ml RTD-1 in THP-1 cells.
Gene ID	Gene name	P-value (10 ug/ml RTD-1 vs. Control)	FDR step up (10 ug/ml RTD-1 vs. Control)	Ratio (10 ug/ml RTD-1 vs. Control)	Fold change (10 ug/ml RTD-1 vs. Control)	LSMean(10 ug/ml RTD-1) (10 ug/ml RTD-1 vs. Control)	LSMean(Control) (10 ug/ml RTD-1 vs. Control)	P-value (Stimulation)	FDR step up (Stimulation)
ENSG00000137959.17	IFI44L	7.33e-09	4.40342e-06	7.3419	7.3419	32.0681	4.36781	1.91474e-12	2.5091e-10
ENSG00000157601.15	MX1	2.89645e-08	1.14343e-05	7.05645	7.05645	184.613	26.1623	3.58538e-11	2.16225e-09
ENSG00000137965.11	IFI44	2.14536e-07	5.70048e-05	6.24745	6.24745	28.9618	4.63579	3.63457e-10	1.32854e-08
ENSG00000165949.13	IFI27	3.94028e-09	2.86541e-06	6.24256	6.24256	21.9758	3.52032	1.94307e-12	2.5091e-10
ENSG00000133106.15	EPSTI1	1.30924e-08	6.37268e-06	5.64261	5.64261	26.7387	4.73872	1.04649e-11	9.09392e-10
ENSG00000111335.14	OAS2	2.0001e-09	1.71233e-06	5.56402	5.56402	165.286	29.7062	2.49863e-12	3.11023e-10
ENSG00000126709.16	IFI6	8.86188e-09	5.10186e-06	5.28785	5.28785	348.274	65.8631	2.3856e-11	1.64867e-09
ENSG00000132274.16	TRIM22	2.43584e-08	1.03554e-05	5.17273	5.17273	49.7201	9.61196	1.99209e-11	1.44108e-09
ENSG00000185885.17	IFITM1	5.49707e-10	7.59531e-07	4.94918	4.94918	72.4989	14.6487	5.98826e-13	1.25554e-10
ENSG00000088827.13	SIGLEC1	1.03577e-08	5.72448e-06	4.92772	4.92772	62.6528	12.7144	7.93151e-11	3.94208e-09
ENSG00000187608.10	ISG15	1.20968e-09	1.19387e-06	4.6466	4.6466	98.5841	21.2164	7.10047e-13	1.38969e-10
ENSG00000111331.14	OAS3	4.85374e-08	1.76484e-05	4.46169	4.46169	187.307	41.9813	3.27313e-12	3.77605e-10
ENSG00000185745.10	IFIT1	1.92223e-06	0.000282547	4.11394	4.11394	30.8868	7.50784	1.90655e-10	7.95856e-09
ENSG00000135114.13	OASL	8.26167e-07	0.000154259	4.06398	4.06398	13.5672	3.33839	7.69631e-11	3.86691e-09
ENSG00000089127.15	OAS1	6.78108e-09	4.25883e-06	3.99446	3.99446	74.7336	18.7093	4.70694e-12	4.90461e-10
ENSG00000160932.11	LY6E	3.11052e-10	6.39555e-07	3.83225	3.83225	170.962	44.6115	3.42383e-13	8.60128e-11
ENSG00000138496.17	PARP9	3.24013e-10	6.39555e-07	3.78529	3.78529	85.8916	22.6909	1.30803e-13	4.75606e-11
ENSG00000184979.10	USP18	1.92758e-08	8.8778e-06	3.64763	3.64763	25.1776	6.90246	1.46325e-12	2.19904e-10
ENSG00000185507.21	IRF7	2.1068e-09	1.71233e-06	3.31715	3.31715	54.9898	16.5774	1.60906e-12	2.31588e-10
ENSG00000119917.15	IFIT3	1.43306e-06	0.000241471	3.19326	3.19326	26.5415	8.31174	3.40906e-11	2.09346e-09
ENSG00000132530.17	XAF1	8.38762e-12	1.15892e-07	3.10391	3.10391	71.6664	23.089	2.56194e-14	2.13111e-11
ENSG00000177409.12	SAMD9L	1.4539e-10	4.01772e-07	3.07917	3.07917	118.615	38.5216	5.8663e-14	3.11749e-11
ENSG00000134326.12	CMPK2	4.67641e-09	3.07685e-06	3.02378	3.02378	57.2484	18.9327	6.12966e-14	3.1368e-11
ENSG00000137628.18	DDX60	9.25235e-11	3.19599e-07	3.01059	3.01059	54.9131	18.24	4.74001e-14	2.84751e-11
ENSG00000183166.11	CALN1	2.23008e-05	0.00184509	2.81238	2.81238	1.78968	0.636358	7.60804e-11	3.85561e-09
ENSG00000184106.8	TREML3P	6.03576e-06	0.000744608	2.77812	2.77812	0.634514	0.228397	1.93017e-12	2.5091e-10
ENSG00000169442.9	CD52	1.09218e-05	0.00116082	2.74844	2.74844	12.1185	4.40923	3.23475e-05	0.000129212
ENSG00000183578.8	TNFAIP8L3	1.24924e-05	0.00128812	2.74037	2.74037	2.9455	1.07485	1.33739e-09	3.46692e-08
ENSG00000055332.19	EIF2AK2	4.43501e-10	6.80872e-07	2.71505	2.71505	114.183	42.0557	9.26744e-14	4.03807e-11
ENSG00000173193.15	PARP14	3.24602e-09	2.49168e-06	2.68271	2.68271	117.18	43.6797	1.66087e-13	5.46386e-11
ENSG00000142089.17	IFITM3	2.17852e-11	1.16718e-07	2.67205	2.67205	174.259	65.2155	2.36867e-15	8.47876e-12
ENSG00000213928.9	IRF9	1.13135e-08	5.7896e-06	2.66607	2.66607	45.8374	17.1928	1.22054e-09	3.25563e-08
ENSG00000035720.8	STAP1	0.00051122	0.0148706	2.61837	2.61837	3.03727	1.15999	3.60702e-05	0.000141787
ENSG00000152778.10	IFIT5	7.27719e-06	0.000859393	2.57101	2.57101	8.23471	3.20291	4.59309e-11	2.53277e-09
ENSG00000115415.20	STAT1	2.53424e-11	1.16718e-07	2.55895	2.55895	448.293	175.187	7.5609e-15	1.26893e-11
ENSG00000156587.16	UBE2L6	3.34706e-08	1.28462e-05	2.53609	2.53609	36.5043	14.3939	6.87968e-13	1.37763e-10
ENSG00000119922.11	IFIT2	1.01551e-05	0.00110483	2.50796	2.50796	15.5427	6.19736	1.69997e-10	7.31728e-09
ENSG00000108771.13	DHX58	8.78932e-10	9.34169e-07	2.49929	2.49929	13.5756	5.43177	2.50882e-14	2.13111e-11
ENSG00000130589.16	HELZ2	7.90194e-10	9.09843e-07	2.49628	2.49628	106.722	42.7525	3.67182e-15	8.65642e-12
ENSG00000183486.14	MX2	1.08422e-08	5.76181e-06	2.48642	2.48642	59.0794	23.7608	1.41937e-14	1.67007e-11
ENSG00000107201.11	DDX58	8.40216e-08	2.67074e-05	2.42027	2.42027	22.5847	9.33148	1.08681e-13	4.29041e-11
ENSG00000119714.11	GPR68	0.000151945	0.00672894	2.37616	2.37616	2.55156	1.07382	9.13378e-12	8.14203e-10
ENSG00000025708.14	TYMP	2.47325e-08	1.03554e-05	2.31861	2.31861	96.6963	41.7044	8.26548e-15	1.26893e-11
ENSG00000177989.14	ODF3B	1.17082e-05	0.00121633	2.29846	2.29846	6.41975	2.79307	3.8825e-11	2.29195e-09
ENSG00000135899.19	SP110	4.29552e-10	6.80872e-07	2.29717	2.29717	46.7228	20.3393	6.84647e-14	3.26199e-11
ENSG00000010030.14	ETV7	0.000384002	0.0125432	2.26433	2.26433	1.01383	0.447738	6.12018e-09	1.12954e-07
ENSG00000128165.9	ADM2	0.000340467	0.0114458	2.23924	2.23924	9.99671	4.46434	0.00758852	0.0146072
ENSG00000138642.16	HERC6	1.41971e-07	4.17365e-05	2.21613	2.21613	14.256	6.43284	7.44266e-13	1.4087e-10
ENSG00000115267.9	IFIH1	8.50491e-08	2.67074e-05	2.20595	2.20595	43.4972	19.7182	6.46025e-14	3.1879e-11
ENSG00000142405.22	NLRP12	0.00136716	0.0263092	2.19125	2.19125	4.78791	2.18501	0.00243184	0.00544758
ENSG00000163565.20	IFI16	3.98098e-08	1.48663e-05	2.18108	2.18108	68.5751	31.4409	1.38597e-13	4.81395e-11
ENSG00000100918.14	REC8	0.000153753	0.00676562	2.15204	2.15204	2.74293	1.27457	1.24862e-06	8.41569e-06
ENSG00000134321.13	RSAD2	1.71059e-07	4.92401e-05	2.11701	2.11701	17.8999	8.45524	1.48014e-12	2.19904e-10
ENSG00000282851.2	BISPR	7.63671e-07	0.000148615	2.08158	2.08158	14.6697	7.04739	1.09824e-09	2.98709e-08
ENSG00000164054.17	SHISA5	6.75336e-10	8.48284e-07	2.0686	2.0686	173.415	83.8319	3.49576e-11	2.12779e-09
ENSG00000128965.13	CHAC1	2.35608e-05	0.00191494	2.06564	2.06564	5.69984	2.75936	5.7603e-08	6.80257e-07
ENSG00000138646.9	HERC5	2.95361e-07	7.22352e-05	2.05011	2.05011	15.4737	7.54774	1.5996e-12	2.31588e-10
ENSG00000068079.8	IFI35	7.24776e-08	2.38434e-05	2.04566	2.04566	59.9113	29.287	3.95966e-12	4.24113e-10
ENSG00000105559.12	PLEKHA4	0.000187997	0.00771292	2.02534	2.02534	7.51679	3.71137	3.96557e-07	3.23832e-06
ENSG00000130303.14	BST2	1.40519e-09	1.29437e-06	2.01908	2.01908	271.037	134.238	3.4741e-12	3.90257e-10
ENSG00000058335.16	RASGRF1	0.00272	0.0397275	1.93667	1.93667	4.02433	2.07797	1.81467e-06	1.13711e-05
ENSG00000206190.13	ATP10A	1.27676e-06	0.000223257	1.91514	1.91514	32.1264	16.775	1.42185e-09	3.61135e-08
ENSG00000100889.12	PCK2	2.42353e-08	1.03554e-05	1.89	1.89	38.663	20.4566	1.17311e-07	1.21688e-06
ENSG00000167601.12	AXL	0.000253336	0.00940953	1.88295	1.88295	15.9646	8.47851	1.97188e-07	1.8261e-06
ENSG00000258659.7	TRIM34	1.87441e-05	0.00169272	1.8803	1.8803	6.85477	3.64556	1.24997e-09	3.30858e-08
ENSG00000178685.14	PARP10	7.2398e-08	2.38434e-05	1.8664	1.8664	102.133	54.7219	2.94025e-12	3.53264e-10
ENSG00000130813.18	SHFL	5.20615e-07	0.000111934	1.84116	1.84116	22.0574	11.9802	2.98693e-12	3.55779e-10
ENSG00000173821.20	RNF213	1.85805e-07	5.13452e-05	1.79323	1.79323	175.801	98.036	2.90501e-13	7.87029e-11
ENSG00000268350.8	FAM156A	0.00237818	0.0369137	1.79059	1.79059	6.5919	3.68142	0.0207834	0.0350671
ENSG00000113555.6	PCDH12	0.00060169	0.0167275	1.78058	1.78058	5.06279	2.84333	1.72089e-06	1.09222e-05
ENSG00000059378.13	PARP12	2.32835e-07	6.06995e-05	1.77329	1.77329	20.1518	11.3641	4.11219e-13	9.63019e-11
ENSG00000070669.17	ASNS	0.000535469	0.0153798	1.76922	1.76922	18.0524	10.2036	0.00427413	0.00888589
ENSG00000138678.11	GPAT3	0.00349129	0.0460736	1.74741	1.74741	3.25433	1.86238	2.28996e-07	2.07477e-06
ENSG00000002549.13	LAP3	1.28638e-07	3.94976e-05	1.74275	1.74275	211.674	121.46	2.11316e-13	6.08282e-11
ENSG00000163840.10	DTX3L	2.88488e-08	1.14343e-05	1.7316	1.7316	54.5411	31.4976	9.35211e-14	4.03807e-11
ENSG00000140044.13	JDP2	8.85597e-06	0.000978903	1.70895	1.70895	17.722	10.3701	5.85212e-06	3.04782e-05
ENSG00000090659.18	CD209	5.4969e-06	0.00069508	1.7057	1.7057	34.9603	20.4962	4.7062e-10	1.58987e-08
ENSG00000108679.13	LGALS3BP	0.000155228	0.00678728	1.70382	1.70382	28.6032	16.7876	6.15797e-07	4.65466e-06
ENSG00000135069.14	PSAT1	5.00469e-05	0.00323613	1.70173	1.70173	157.897	92.786	0.000792085	0.00204107
ENSG00000188313.13	PLSCR1	1.40766e-07	4.17365e-05	1.70134	1.70134	72.8248	42.8043	5.97703e-13	1.25554e-10
ENSG00000005059.16	MCUB	0.000133475	0.00614741	1.69638	1.69638	5.89806	3.47685	0.000171661	0.000541023
ENSG00000103257.9	SLC7A5	7.72861e-05	0.00432098	1.68971	1.68971	158.917	94.0502	0.000102928	0.000348482
ENSG00000238000.1	PSME2P1	0.00137461	0.0263791	1.66535	1.66535	3.66522	2.20087	0.000730326	0.00190081
ENSG00000092621.13	PHGDH	8.3121e-05	0.00450386	1.66197	1.66197	194.736	117.172	0.00042013	0.00116799
ENSG00000205413.8	SAMD9	0.00026426	0.009634	1.65827	1.65827	99.4232	59.9558	1.78888e-08	2.64918e-07
ENSG00000172183.16	ISG20	0.00201432	0.0333616	1.65644	1.65644	1.9682	1.18821	1.82692e-11	1.38491e-09
ENSG00000135454.14	B4GALNT1	5.09575e-08	1.80533e-05	1.65374	1.65374	15.1634	9.16917	3.56116e-13	8.78653e-11
ENSG00000164023.15	SGMS2	0.000919537	0.0207942	1.64	1.64	4.06479	2.47852	4.98231e-08	6.08458e-07
ENSG00000163666.10	HESX1	0.000109983	0.0054056	1.62927	1.62927	3.18881	1.95721	2.43236e-10	9.62519e-09
ENSG00000136235.17	GPNMB	4.61816e-07	0.000101284	1.62787	1.62787	22.1217	13.5894	8.90042e-08	9.65824e-07
ENSG00000166886.13	NAB2	0.000134653	0.00616073	1.62133	1.62133	43.9593	27.1131	1.17085e-06	7.98106e-06
ENSG00000018280.17	SLC11A1	0.000611282	0.0168249	1.60954	1.60954	6.45924	4.0131	0.000697836	0.00182752
ENSG00000231991.4	ANXA2P2	0.00367679	0.0472893	1.59622	1.59622	2.9186	1.82844	3.40609e-08	4.4524e-07
ENSG00000137825.11	ITPKA	0.000331679	0.01126	1.58849	1.58849	5.60543	3.52878	1.58662e-05	7.04899e-05
ENSG00000181577.16	C6orf223	0.000555937	0.0157729	1.58701	1.58701	30.199	19.0288	0.00013469	0.000439749
ENSG00000173930.9	SLCO4C1	0.00253068	0.0380694	1.57641	1.57641	14.6382	9.28576	1.69101e-06	1.07672e-05
ENSG00000116663.11	FBXO6	2.03909e-05	0.00177228	1.56939	1.56939	14.3122	9.11957	9.33876e-11	4.51167e-09
ENSG00000092068.21	SLC7A8	7.34906e-05	0.00417868	1.56435	1.56435	2.43091	1.55394	3.10634e-10	1.16315e-08
ENSG00000221963.6	APOL6	2.20387e-05	0.00184509	1.55798	1.55798	66.1903	42.4845	2.54046e-10	9.94376e-09
ENSG00000103811.18	CTSH	0.00018812	0.00771292	1.55579	1.55579	104.936	67.4487	7.60822e-12	7.00819e-10
ENSG00000130766.5	SESN2	0.000466347	0.0142241	1.54792	1.54792	17.5436	11.3336	2.36574e-05	9.89926e-05
ENSG00000168961.17	LGALS9	2.14481e-05	0.00182041	1.5422	1.5422	219.761	142.498	8.84147e-09	1.51911e-07
ENSG00000091106.19	NLRC4	0.00155549	0.0280577	1.5368	1.5368	5.73913	3.73446	4.46549e-07	3.57859e-06
ENSG00000087842.11	PIR	2.95223e-07	7.22352e-05	1.53331	1.53331	33.8472	22.0746	6.81203e-12	6.4467e-10
ENSG00000140105.18	WARS1	1.51545e-06	0.000252276	1.52691	1.52691	130.584	85.5217	5.16853e-10	1.70032e-08
ENSG00000155158.20	TTC39B	0.00283635	0.0408227	1.52592	1.52592	5.68855	3.72794	0.00728469	0.0140753
ENSG00000168394.12	TAP1	1.0809e-05	0.00115774	1.5252	1.5252	125.655	82.3857	8.78979e-13	1.61931e-10
ENSG00000111962.8	UST	0.00266806	0.039226	1.5246	1.5246	3.5173	2.30703	5.06411e-08	6.13448e-07
ENSG00000160710.18	ADAR	5.22802e-08	1.80589e-05	1.50933	1.50933	469	310.733	8.36651e-13	1.56216e-10
ENSG00000104998.4	IL27RA	0.00180159	0.030784	1.50776	1.50776	15.8286	10.4981	6.65789e-10	2.05799e-08
ENSG00000185880.13	TRIM69	0.000185057	0.00767847	1.50695	1.50695	13.0297	8.6464	1.59e-09	3.9371e-08
ENSG00000111144.10	LTA4H	3.83486e-07	8.83104e-05	0.664445	-1.50502	40.2803	60.6224	5.0552e-09	9.85159e-08
ENSG00000198417.7	MT1F	0.000119648	0.0057602	0.662161	-1.51021	10.1343	15.3048	2.77588e-07	2.4352e-06
ENSG00000133055.10	MYBPH	0.00103317	0.0221666	0.651327	-1.53533	15.5401	23.8592	1.1866e-09	3.18356e-08
ENSG00000272405.1	ENSG00000272405	0.00324596	0.0441732	0.650293	-1.53777	3.2765	5.0385	2.24604e-06	1.35814e-05
ENSG00000119865.9	CNRIP1	0.00288914	0.0411115	0.650005	-1.53845	3.17668	4.88716	0.062516	0.0904391
ENSG00000150347.17	ARID5B	0.000692295	0.017846	0.64898	-1.54088	3.54449	5.46164	9.22988e-07	6.57368e-06
ENSG00000119801.13	YPEL5	3.87988e-05	0.00277913	0.648719	-1.5415	20.0002	30.8302	4.71529e-05	0.000177911
ENSG00000205593.12	DENND6B	8.51345e-05	0.00456083	0.631328	-1.58396	5.01766	7.9478	2.28642e-07	2.07293e-06
ENSG00000090238.12	YPEL3	1.65655e-05	0.00154653	0.62734	-1.59403	7.55719	12.0464	1.6564e-09	4.05072e-08
ENSG00000139597.18	N4BP2L1	0.000833538	0.0197887	0.625954	-1.59756	5.6696	9.05754	0.00671585	0.0131097
ENSG00000186814.14	ZSCAN30	6.35777e-07	0.000129583	0.621612	-1.60872	7.06932	11.3726	5.00646e-08	6.08929e-07
ENSG00000128016.7	ZFP36	6.72688e-07	0.000134703	0.62056	-1.61145	55.8045	89.926	1.17635e-05	5.48739e-05
ENSG00000012822.16	CALCOCO1	2.02815e-05	0.00177228	0.619516	-1.61416	11.3992	18.4002	4.30658e-07	3.46356e-06
ENSG00000166816.15	LDHD	0.000129264	0.0060136	0.617844	-1.61853	5.8233	9.42519	8.82821e-12	7.92073e-10
ENSG00000116016.14	EPAS1	4.56273e-07	0.000101284	0.616546	-1.62194	60.7389	98.5147	7.77287e-12	7.06564e-10
ENSG00000188613.7	NANOS1	0.00181922	0.0309941	0.612423	-1.63286	3.91804	6.39761	0.0411565	0.0632547
ENSG00000155792.10	DEPTOR	0.000663325	0.0174242	0.604512	-1.65423	12.368	20.4595	3.90958e-11	2.29195e-09
ENSG00000180573.10	H2AC6	0.00170208	0.0297691	0.597111	-1.67473	3.59194	6.01553	0.00383566	0.00809985
ENSG00000159388.6	BTG2	0.000395222	0.0127291	0.595847	-1.67828	40.5141	67.9942	1.71358e-12	2.32325e-10
ENSG00000274180.1	NATD1	8.97092e-05	0.00471297	0.59231	-1.6883	2.95064	4.98157	2.80317e-07	2.4529e-06
ENSG00000163810.12	TGM4	0.00244758	0.0373819	0.580447	-1.72281	3.05861	5.2694	1.35903e-05	6.18094e-05
ENSG00000075213.11	SEMA3A	0.000211862	0.00838768	0.567494	-1.76213	2.04621	3.60569	1.98175e-06	1.22624e-05
ENSG00000173334.4	TRIB1	0.00043323	0.0135123	0.529665	-1.88799	9.55078	18.0317	8.93527e-05	0.000309265
ENSG00000160888.7	IER2	1.78326e-06	0.000269725	0.524583	-1.90628	85.0513	162.131	6.81679e-05	0.000244072
ENSG00000170345.10	FOS	1.68144e-06	0.000264005	0.504622	-1.98168	98.2265	194.653	0.000198831	0.000613224
ENSG00000125144.14	MT1G	1.31014e-05	0.00133105	0.484951	-2.06207	4.12442	8.50482	4.9735e-07	3.92455e-06
ENSG00000073756.13	PTGS2	0.00101228	0.0220959	0.460292	-2.17254	2.61631	5.68402	1.30003e-05	5.95387e-05
ENSG00000232810.4	TNF	7.67146e-06	0.000867646	0.431978	-2.31493	18.4025	42.6006	6.36288e-10	2.00264e-08
ENSG00000162692.12	VCAM1	0.000572879	0.016154	0.40584	-2.46403	0.367508	0.905549	5.36097e-12	5.33343e-10
ENSG00000120738.8	EGR1	1.19162e-06	0.000211085	0.297141	-3.36541	82.7581	278.515	1.7742e-07	1.68135e-06
ENSG00000122877.18	EGR2	4.02065e-06	0.000539353	0.222173	-4.501	0.94016	4.23166	6.70639e-09	1.21445e-07
ENSG00000179388.9	EGR3	2.13599e-07	5.70048e-05	0.155126	-6.44637	2.59533	16.7305	1.1858e-06	8.05913e-06

## Sheet: Supplementary Table S4
Supplementary Table S4. List of genes whose expression is correlated with RTD-1 treatment.
Gene ID	Gene name	P-value (RTD-1)	FDR step up (RTD-1)	Pearson correlation (RTD-1)
ENSG00000164054.17	SHISA5	1.08133e-10	1.50078e-06	0.993262
ENSG00000206190.13	ATP10A	9.55758e-10	6.63248e-06	0.989569
ENSG00000132530.17	XAF1	3.16702e-09	1.46517e-05	0.986732
ENSG00000130589.16	HELZ2	1.6938e-08	5.57564e-05	0.981412
ENSG00000160932.11	LY6E	2.00866e-08	5.57564e-05	0.980763
ENSG00000185507.21	IRF7	3.00239e-08	5.769e-05	0.979142
ENSG00000138496.17	PARP9	3.06941e-08	5.769e-05	0.979049
ENSG00000172936.16	MYD88	3.32531e-08	5.769e-05	0.978708
ENSG00000135899.19	SP110	4.21821e-08	5.95163e-05	0.977663
ENSG00000163840.10	DTX3L	4.39878e-08	5.95163e-05	0.977474
ENSG00000173821.20	RNF213	4.71705e-08	5.95163e-05	0.977154
ENSG00000160710.18	ADAR	5.92548e-08	6.84999e-05	0.976079
ENSG00000111335.14	OAS2	6.41615e-08	6.84999e-05	0.975693
ENSG00000126709.16	IFI6	7.65013e-08	7.10176e-05	0.974815
ENSG00000132274.16	TRIM22	7.80929e-08	7.10176e-05	0.97471
ENSG00000157601.15	MX1	8.18706e-08	7.10176e-05	0.974468
ENSG00000115415.20	STAT1	9.03275e-08	7.37444e-05	0.973956
ENSG00000156587.16	UBE2L6	1.09548e-07	8.44676e-05	0.972922
ENSG00000108771.13	DHX58	1.2967e-07	9.47202e-05	0.971985
ENSG00000130813.18	SHFL	1.48272e-07	0.000102893	0.971216
ENSG00000068079.8	IFI35	1.58026e-07	0.00010444	0.970843
ENSG00000055332.19	EIF2AK2	1.74217e-07	0.000109907	0.970263
ENSG00000161091.14	MFSD12	1.94807e-07	0.000112979	0.969584
ENSG00000093009.11	CDC45	1.95366e-07	0.000112979	0.969567
ENSG00000168961.17	LGALS9	2.04509e-07	0.000113535	0.969284
ENSG00000089127.15	OAS1	2.16554e-07	0.000115598	0.968927
ENSG00000166986.15	MARS1	2.33992e-07	0.00012028	0.968436
ENSG00000122861.16	PLAU	3.76559e-07	0.000182185	0.965248
ENSG00000178685.14	PARP10	3.80674e-07	0.000182185	0.965171
ENSG00000173193.15	PARP14	3.96974e-07	0.000183653	0.964875
ENSG00000171793.17	CTPS1	5.14363e-07	0.000230285	0.962983
ENSG00000147255.19	IGSF1	5.61368e-07	0.00023801	0.962322
ENSG00000168404.13	MLKL	5.76432e-07	0.00023801	0.962119
ENSG00000187608.10	ISG15	5.83064e-07	0.00023801	0.962031
ENSG00000221963.6	APOL6	6.34997e-07	0.000246698	0.961369
ENSG00000111331.14	OAS3	6.41848e-07	0.000246698	0.961285
ENSG00000130303.14	BST2	6.57672e-07	0.000246698	0.961093
ENSG00000137965.11	IFI44	7.49323e-07	0.000273681	0.96005
ENSG00000133106.15	EPSTI1	8.15864e-07	0.000290343	0.959355
ENSG00000137959.17	IFI44L	8.38188e-07	0.00029083	0.959132
ENSG00000025770.19	NCAPH2	9.03243e-07	0.000296664	0.958508
ENSG00000168005.9	SPINDOC	9.19125e-07	0.000296664	0.958361
ENSG00000136147.18	PHF11	9.72402e-07	0.000306727	0.957882
ENSG00000121060.19	TRIM25	1.0286e-06	0.000310696	0.957399
ENSG00000110057.8	UNC93B1	1.32635e-06	0.000391667	0.955143
ENSG00000162073.14	PAQR4	1.50614e-06	0.000435495	0.953969
ENSG00000137200.13	CMTR1	1.73244e-06	0.000490706	0.952641
ENSG00000105559.12	PLEKHA4	1.82554e-06	0.000506733	0.952135
ENSG00000185885.17	IFITM1	2.30009e-06	0.000623623	0.949831
ENSG00000282851.2	BISPR	2.33651e-06	0.000623623	0.949671
ENSG00000088827.13	SIGLEC1	2.46055e-06	0.000644339	0.949138
ENSG00000177409.12	SAMD9L	2.67185e-06	0.000686716	0.948278
ENSG00000115267.9	IFIH1	2.95191e-06	0.000744902	0.947218
ENSG00000137628.18	DDX60	3.26203e-06	0.00077876	0.946133
ENSG00000116691.11	MIIP	3.31053e-06	0.00077876	0.94597
ENSG00000183486.14	MX2	3.73686e-06	0.000864399	0.94462
ENSG00000196305.19	IARS1	3.81554e-06	0.000868128	0.944384
ENSG00000176619.13	LMNB2	3.92067e-06	0.000876831	0.944075
ENSG00000134326.12	CMPK2	4.27292e-06	0.000926622	0.943085
ENSG00000120254.16	MTHFD1L	4.60636e-06	0.000983565	0.942206
ENSG00000138758.12	SEPTIN11	4.71005e-06	0.000985516	0.941943
ENSG00000138642.16	HERC6	4.75752e-06	0.000985516	0.941824
ENSG00000213928.9	IRF9	4.97182e-06	0.00100152	0.941299
ENSG00000135454.14	B4GALNT1	4.99761e-06	0.00100152	0.941237
ENSG00000136816.16	TOR1B	5.05128e-06	0.00100152	0.941109
ENSG00000112118.20	MCM3	5.20978e-06	0.0010184	0.940736
ENSG00000204267.17	TAP2	5.62678e-06	0.00108464	0.939797
ENSG00000177989.14	ODF3B	5.72832e-06	0.00108909	0.939577
ENSG00000142089.17	IFITM3	6.07652e-06	0.00112448	0.938844
ENSG00000092621.13	PHGDH	6.2665e-06	0.00114438	0.938458
ENSG00000025708.14	TYMP	6.46261e-06	0.00115255	0.93807
ENSG00000135114.13	OASL	6.47733e-06	0.00115255	0.938041
ENSG00000163565.20	IFI16	7.42608e-06	0.00128833	0.936285
ENSG00000071564.17	TCF3	7.57178e-06	0.00129739	0.936032
ENSG00000120802.14	TMPO	8.73835e-06	0.00145612	0.934129
ENSG00000165949.13	IFI27	8.81288e-06	0.00145612	0.934015
ENSG00000110619.18	CARS1	9.25391e-06	0.00149966	0.933352
ENSG00000168394.12	TAP1	9.29253e-06	0.00149966	0.933295
ENSG00000087842.11	PIR	9.86293e-06	0.00157342	0.932477
ENSG00000090861.17	AARS1	1.0069e-05	0.00158804	0.93219
ENSG00000160752.15	FDPS	1.15229e-05	0.00179693	0.930291
ENSG00000161904.12	LEMD2	1.19353e-05	0.00182033	0.929787
ENSG00000240065.8	PSMB9	1.24922e-05	0.00188456	0.929127
ENSG00000087088.21	BAX	1.27279e-05	0.00189947	0.928855
ENSG00000106785.15	TRIM14	1.30965e-05	0.00193368	0.928438
ENSG00000127564.17	PKMYT1	1.43068e-05	0.00204705	0.927129
ENSG00000133816.18	MICAL2	1.54086e-05	0.00218221	0.926011
ENSG00000075702.19	WDR62	1.6033e-05	0.00218366	0.925405
ENSG00000196141.14	SPATS2L	1.60482e-05	0.00218366	0.925391
ENSG00000116663.11	FBXO6	1.65961e-05	0.00223629	0.924875
ENSG00000178752.16	ERFE	1.79048e-05	0.00230094	0.923695
ENSG00000072501.19	SMC1A	1.82244e-05	0.00232052	0.923417
ENSG00000134321.13	RSAD2	1.89055e-05	0.00238536	0.922838
ENSG00000166508.18	MCM7	1.95537e-05	0.00244491	0.922301
ENSG00000135842.17	NIBAN1	2.01071e-05	0.00249167	0.921854
ENSG00000101412.13	E2F1	2.08398e-05	0.00255961	0.921278
ENSG00000065911.13	MTHFD2	2.10627e-05	0.00256112	0.921105
ENSG00000113368.12	LMNB1	2.12211e-05	0.00256112	0.920984
ENSG00000138035.15	PNPT1	2.37995e-05	0.00282319	0.919098
ENSG00000140105.18	WARS1	2.419e-05	0.00284519	0.918827
ENSG00000188313.13	PLSCR1	2.54458e-05	0.00296775	0.917977
ENSG00000155363.19	MOV10	2.64915e-05	0.00303864	0.917294
ENSG00000142208.18	AKT1	2.71378e-05	0.00305528	0.916883
ENSG00000188157.15	AGRN	2.7301e-05	0.00305528	0.91678
ENSG00000100889.12	PCK2	2.84359e-05	0.00313224	0.916079
ENSG00000167670.16	CHAF1A	2.96273e-05	0.00323777	0.915367
ENSG00000105402.8	NAPA	3.01002e-05	0.00325481	0.91509
ENSG00000137310.12	TCF19	3.02967e-05	0.00325481	0.914976
ENSG00000183578.8	TNFAIP8L3	3.05026e-05	0.00325481	0.914857
ENSG00000155926.14	SLA	3.07213e-05	0.00325481	0.914732
ENSG00000136448.13	NMT1	3.28163e-05	0.00341707	0.913565
ENSG00000135476.12	ESPL1	3.32073e-05	0.00341707	0.913354
ENSG00000166128.13	RAB8B	3.32376e-05	0.00341707	0.913337
ENSG00000141556.22	TBCD	3.39105e-05	0.00344598	0.912978
ENSG00000258227.7	CLEC5A	3.40153e-05	0.00344598	0.912923
ENSG00000014257.16	ACP3	3.61033e-05	0.003631	0.911847
ENSG00000119714.11	GPR68	3.7153e-05	0.00370969	0.911324
ENSG00000108679.13	LGALS3BP	3.79358e-05	0.003715	0.910942
ENSG00000239713.9	APOBEC3G	3.81973e-05	0.003715	0.910815
ENSG00000107201.11	DDX58	3.87317e-05	0.003715	0.910559
ENSG00000142227.11	EMP3	3.88123e-05	0.003715	0.910521
ENSG00000196365.12	LONP1	4.0576e-05	0.00383098	0.909696
ENSG00000100918.14	REC8	4.22258e-05	0.00393323	0.90895
ENSG00000139645.11	ANKRD52	4.28776e-05	0.00393328	0.908662
ENSG00000059378.13	PARP12	4.41679e-05	0.00400347	0.908101
ENSG00000158669.11	GPAT4	4.54807e-05	0.00400347	0.907543
ENSG00000136235.17	GPNMB	4.56414e-05	0.00400347	0.907475
ENSG00000116260.17	QSOX1	4.56702e-05	0.00400347	0.907463
ENSG00000140464.20	PML	4.5723e-05	0.00400347	0.907441
ENSG00000130816.17	DNMT1	4.57647e-05	0.00400347	0.907424
ENSG00000269335.7	IKBKG	4.58644e-05	0.00400347	0.907382
ENSG00000108106.14	UBE2S	4.68015e-05	0.00404156	0.906994
ENSG00000100084.14	HIRA	4.68832e-05	0.00404156	0.906961
ENSG00000005022.6	SLC25A5	4.73087e-05	0.00405307	0.906787
ENSG00000069849.11	ATP1B3	4.97144e-05	0.00420723	0.905826
ENSG00000125450.11	NUP85	5.07401e-05	0.0042423	0.905428
ENSG00000184979.10	USP18	5.20695e-05	0.00430516	0.904921
ENSG00000100997.20	ABHD12	5.23637e-05	0.00430516	0.90481
ENSG00000106397.12	PLOD3	5.31352e-05	0.00433802	0.904522
ENSG00000002549.13	LAP3	5.57949e-05	0.00452852	0.903552
ENSG00000167965.18	MLST8	5.61953e-05	0.00453451	0.903409
ENSG00000197629.6	MPEG1	5.68775e-05	0.00453784	0.903168
ENSG00000049860.14	HEXB	5.68906e-05	0.00453784	0.903163
ENSG00000175550.8	DRAP1	6.30552e-05	0.00499103	0.901079
ENSG00000103381.12	CPPED1	6.37327e-05	0.00499744	0.900859
ENSG00000136868.11	SLC31A1	6.45552e-05	0.00501761	0.900596
ENSG00000116670.15	MAD2L2	6.4713e-05	0.00501761	0.900545
ENSG00000254901.8	BORCS8	6.51277e-05	0.00502171	0.900414
ENSG00000176170.14	SPHK1	6.61744e-05	0.00504634	0.900084
ENSG00000169084.15_PAR_Y	DHRSX	6.71065e-05	0.00504836	0.899794
ENSG00000169084.15	DHRSX	6.71065e-05	0.00504836	0.899794
ENSG00000174851.16	YIF1A	6.83833e-05	0.00504836	0.899402
ENSG00000139514.13	SLC7A1	6.91266e-05	0.00507623	0.899177
ENSG00000167601.12	AXL	6.96044e-05	0.00508442	0.899033
ENSG00000128965.13	CHAC1	7.16808e-05	0.00518155	0.898416
ENSG00000100342.21	APOL1	7.2181e-05	0.00519068	0.898269
ENSG00000108424.11	KPNB1	7.31977e-05	0.00521158	0.897974
ENSG00000109790.18	KLHL5	7.32227e-05	0.00521158	0.897966
ENSG00000018280.17	SLC11A1	7.73552e-05	0.00546751	0.896798
ENSG00000058056.10	USP13	7.92423e-05	0.00555457	0.896281
ENSG00000214063.12	TSPAN4	8.18198e-05	0.00567789	0.895589
ENSG00000135069.14	PSAT1	8.48458e-05	0.00585858	0.8948
ENSG00000149485.19	FADS1	8.6073e-05	0.0059139	0.894485
ENSG00000106266.11	SNX8	8.8887e-05	0.00607716	0.893778
ENSG00000147526.20	TACC1	8.98318e-05	0.00611164	0.893545
ENSG00000142733.17	MAP3K6	9.12895e-05	0.00618052	0.893188
ENSG00000100911.16	PSME2	9.21611e-05	0.00620924	0.892977
ENSG00000131462.9	TUBG1	9.54396e-05	0.00634236	0.892197
ENSG00000111912.20	NCOA7	9.55078e-05	0.00634236	0.892181
ENSG00000104921.15	FCER2	9.60915e-05	0.00635073	0.892045
ENSG00000151503.14	NCAPD3	9.89398e-05	0.00641675	0.891387
ENSG00000078369.18	GNB1	0.000100975	0.00651832	0.890927
ENSG00000134684.13	YARS1	0.000103853	0.00667086	0.890287
ENSG00000134802.18	SLC43A3	0.00010478	0.00667086	0.890084
ENSG00000144712.12	CAND2	0.000110962	0.00696492	0.888766
ENSG00000122694.16	GLIPR2	0.000118992	0.00733993	0.887137
ENSG00000160789.24	LMNA	0.000121214	0.00742222	0.886701
ENSG00000109084.14	TMEM97	0.000121395	0.00742222	0.886666
ENSG00000174437.18	ATP2A2	0.000125262	0.00762503	0.885924
ENSG00000131148.9	EMC8	0.000128348	0.00772559	0.885344
ENSG00000113273.17	ARSB	0.000128584	0.00772559	0.8853
ENSG00000186577.14	SMIM29	0.000132283	0.00787964	0.88462
ENSG00000100226.16	GTPBP1	0.000135655	0.00804159	0.884013
ENSG00000055130.18	CUL1	0.000136161	0.00804159	0.883923
ENSG00000198176.13	TFDP1	0.000136808	0.0080456	0.883808
ENSG00000196396.10	PTPN1	0.000137389	0.00804565	0.883706
ENSG00000072506.14	HSD17B10	0.000139244	0.00808605	0.88338
ENSG00000173786.17	CNP	0.000141662	0.00819222	0.882961
ENSG00000065427.15	KARS1	0.00014406	0.00826199	0.88255
ENSG00000128524.5	ATP6V1F	0.000148967	0.0084734	0.881727
ENSG00000198951.12	NAGA	0.00015072	0.00850507	0.881438
ENSG00000128245.15	YWHAH	0.000150749	0.00850507	0.881433
ENSG00000140575.13	IQGAP1	0.000156911	0.00874911	0.880438
ENSG00000167775.11	CD320	0.000158449	0.00877195	0.880194
ENSG00000049449.10	RCN1	0.000159316	0.00877195	0.880058
ENSG00000137726.17	FXYD6	0.000160027	0.00877195	0.879946
ENSG00000109685.19	NSD2	0.0001601	0.00877195	0.879935
ENSG00000198668.14	CALM1	0.000160536	0.00877195	0.879867
ENSG00000125817.8	CENPB	0.00016168	0.00879108	0.879688
ENSG00000146192.15	FGD2	0.000162552	0.00879108	0.879553
ENSG00000101057.16	MYBL2	0.000162786	0.00879108	0.879517
ENSG00000123136.15	DDX39A	0.000164259	0.00883622	0.87929
ENSG00000185803.12	SLC52A2	0.000164902	0.0088366	0.879192
ENSG00000035720.8	STAP1	0.000166175	0.00887056	0.878997
ENSG00000100983.12	GSS	0.000166893	0.00887475	0.878888
ENSG00000168003.18	SLC3A2	0.000169697	0.00891771	0.878466
ENSG00000092098.17	RNF31	0.00017017	0.00891771	0.878396
ENSG00000125726.11	CD70	0.000170271	0.00891771	0.87838
ENSG00000128272.18	ATF4	0.000171517	0.00893522	0.878195
ENSG00000144677.15	CTDSPL	0.000177976	0.00921688	0.877251
ENSG00000147155.11	EBP	0.000179645	0.00925791	0.877011
ENSG00000135446.17	CDK4	0.000181039	0.00925791	0.876812
ENSG00000152558.15	TMEM123	0.000181225	0.00925791	0.876786
ENSG00000149418.11	ST14	0.000181658	0.00925791	0.876724
ENSG00000120437.9	ACAT2	0.000183557	0.00929776	0.876456
ENSG00000070669.17	ASNS	0.000185756	0.00937493	0.876148
ENSG00000115310.19	RTN4	0.000187305	0.00941887	0.875933
ENSG00000124201.15	ZNFX1	0.00019249	0.00960996	0.875222
ENSG00000074842.8	MYDGF	0.00019456	0.00967848	0.874943
ENSG00000058262.10	SEC61A1	0.000197192	0.00973962	0.874591
ENSG00000165527.8	ARF6	0.000202169	0.00991483	0.873935
ENSG00000148362.11	PAXX	0.000209343	0.0101767	0.873012
ENSG00000205413.8	SAMD9	0.000209708	0.0101767	0.872966
ENSG00000149136.9	SSRP1	0.000210886	0.0101982	0.872817
ENSG00000141858.12	SAMD1	0.000212833	0.0102211	0.872572
ENSG00000125520.14	SLC2A4RG	0.000220213	0.0105391	0.871659
ENSG00000178202.13	POGLUT3	0.000232316	0.0109366	0.870213
ENSG00000132109.10	TRIM21	0.000232327	0.0109366	0.870211
ENSG00000160957.15	RECQL4	0.000235167	0.0110266	0.86988
ENSG00000225697.13	SLC26A6	0.000240898	0.011157	0.869222
ENSG00000136010.14	ALDH1L2	0.000241473	0.011157	0.869157
ENSG00000088833.18	NSFL1C	0.00024257	0.011157	0.869032
ENSG00000012660.14	ELOVL5	0.000244618	0.0112046	0.868801
ENSG00000132256.20	TRIM5	0.00024542	0.0112046	0.868711
ENSG00000171365.17	CLCN5	0.000248233	0.011239	0.868397
ENSG00000182199.11	SHMT2	0.000248839	0.011239	0.86833
ENSG00000062822.16	POLD1	0.000249413	0.011239	0.868266
ENSG00000126215.14	XRCC3	0.000254023	0.0113729	0.867759
ENSG00000166886.13	NAB2	0.000257271	0.0114388	0.867407
ENSG00000074800.16	ENO1	0.000258931	0.0114388	0.867227
ENSG00000130748.7	TMEM160	0.000259617	0.0114388	0.867154
ENSG00000149269.10	PAK1	0.000261703	0.0114514	0.866931
ENSG00000169442.9	CD52	0.000262318	0.0114514	0.866865
ENSG00000100258.18	LMF2	0.000265956	0.0115623	0.86648
ENSG00000111602.12	TIMELESS	0.000267168	0.0115623	0.866352
ENSG00000185722.18	ANKFY1	0.000267578	0.0115623	0.866309
ENSG00000138172.11	CALHM2	0.000271697	0.0115623	0.86588
ENSG00000158710.15	TAGLN2	0.000272108	0.0115623	0.865837
ENSG00000131473.17	ACLY	0.000272529	0.0115623	0.865794
ENSG00000058335.16	RASGRF1	0.000272744	0.0115623	0.865772
ENSG00000138646.9	HERC5	0.000272798	0.0115623	0.865766
ENSG00000175334.8	BANF1	0.000273251	0.0115623	0.865719
ENSG00000116863.11	ADPRS	0.000277663	0.011661	0.865267
ENSG00000175197.13	DDIT3	0.000278104	0.011661	0.865222
ENSG00000204386.12	NEU1	0.000279005	0.0116636	0.865131
ENSG00000100297.16	MCM5	0.000282483	0.0117735	0.864779
ENSG00000173083.16	HPSE	0.000288828	0.0119411	0.864147
ENSG00000130706.13	ADRM1	0.000289085	0.0119411	0.864122
ENSG00000103811.18	CTSH	0.000289986	0.0119428	0.864033
ENSG00000105492.16	SIGLEC6	0.000292364	0.0120051	0.863799
ENSG00000069869.17	NEDD4	0.000299332	0.0121831	0.863124
ENSG00000103855.18	CD276	0.000306178	0.0124253	0.862472
ENSG00000182287.15	AP1S2	0.000316713	0.012709	0.86149
ENSG00000112893.10	MAN2A1	0.000316833	0.012709	0.861479
ENSG00000090520.12	DNAJB11	0.000324548	0.012981	0.860777
ENSG00000170779.11	CDCA4	0.000327019	0.0130422	0.860555
ENSG00000168439.17	STIP1	0.000342776	0.0135925	0.859167
ENSG00000129932.10	DOHH	0.000344744	0.0135929	0.858997
ENSG00000162129.15	CLPB	0.000349264	0.0136904	0.85861
ENSG00000100714.17	MTHFD1	0.000349421	0.0136904	0.858597
ENSG00000106105.15	GARS1	0.000350176	0.0136904	0.858533
ENSG00000125505.17	MBOAT7	0.000351258	0.0136941	0.858441
ENSG00000196776.17	CD47	0.000353182	0.0137306	0.858278
ENSG00000166889.14	PATL1	0.000369176	0.0142984	0.85695
ENSG00000147140.17	NONO	0.000369962	0.0142984	0.856886
ENSG00000134824.14	FADS2	0.000370878	0.0142984	0.856811
ENSG00000079616.14	KIF22	0.000379833	0.0144827	0.85609
ENSG00000181019.13	NQO1	0.000382552	0.0145067	0.855873
ENSG00000213853.10	EMP2	0.000384458	0.0145392	0.855722
ENSG00000129925.11	PGAP6	0.00038882	0.0146642	0.855379
ENSG00000107338.10	SHB	0.000393682	0.014802	0.855
ENSG00000011485.15	PPP5C	0.000394607	0.014802	0.854928
ENSG00000181026.15	AEN	0.000398842	0.0149206	0.854601
ENSG00000110031.13	LPXN	0.00040272	0.0150251	0.854304
ENSG00000096384.20	HSP90AB1	0.0004069	0.0151404	0.853987
ENSG00000087086.15	FTL	0.000409672	0.0152028	0.853778
ENSG00000134247.10	PTGFRN	0.000411761	0.0152395	0.853621
ENSG00000175166.17	PSMD2	0.000413613	0.0152674	0.853482
ENSG00000169689.15	CENPX	0.000421205	0.0154854	0.852919
ENSG00000162607.13	USP1	0.000422089	0.0154854	0.852854
ENSG00000185745.10	IFIT1	0.000422963	0.0154854	0.85279
ENSG00000106628.12	POLD2	0.000423982	0.0154854	0.852715
ENSG00000181577.16	C6orf223	0.000428213	0.015558	0.852406
ENSG00000164105.4	SAP30	0.000435619	0.0157072	0.851871
ENSG00000142396.10	ERVK3-1	0.000435667	0.0157072	0.851867
ENSG00000150753.12	CCT5	0.000435713	0.0157072	0.851864
ENSG00000161981.11	SNRNP25	0.000440713	0.0157478	0.851507
ENSG00000160209.19	PDXK	0.000442721	0.0157478	0.851364
ENSG00000182718.18	ANXA2	0.000445165	0.0157478	0.851192
ENSG00000113504.21	SLC12A7	0.000445812	0.0157478	0.851146
ENSG00000161036.13	LRWD1	0.000445918	0.0157478	0.851138
ENSG00000040608.14	RTN4R	0.000448146	0.0157864	0.850982
ENSG00000119917.15	IFIT3	0.000450197	0.0158185	0.850838
ENSG00000169230.10	PRELID1	0.000451948	0.0158399	0.850716
ENSG00000108788.12	MLX	0.000457358	0.0159709	0.85034
ENSG00000124357.13	NAGK	0.000458039	0.0159709	0.850293
ENSG00000026025.16	VIM	0.000459176	0.0159709	0.850215
ENSG00000013275.8	PSMC4	0.000461263	0.0159709	0.850071
ENSG00000108671.11	PSMD11	0.000461441	0.0159709	0.850059
ENSG00000132017.11	DCAF15	0.000467612	0.0161265	0.849638
ENSG00000142657.21	PGD	0.000476587	0.0163322	0.849033
ENSG00000186063.13	AIDA	0.000481493	0.016382	0.848706
ENSG00000172977.13	KAT5	0.000483984	0.0164235	0.848541
ENSG00000176953.13	NFATC2IP	0.000488829	0.0165475	0.848221
ENSG00000143753.13	DEGS1	0.000492825	0.0166308	0.84796
ENSG00000256269.11	HMBS	0.000493926	0.0166308	0.847888
ENSG00000005059.16	MCUB	0.000497671	0.0166308	0.847645
ENSG00000132205.11	EMILIN2	0.000497915	0.0166308	0.847629
ENSG00000167085.14	PHB	0.000499551	0.0166308	0.847524
ENSG00000168061.17	SAC3D1	0.000501185	0.016641	0.847418
ENSG00000162885.14	B3GALNT2	0.000506608	0.0166509	0.847071
ENSG00000093167.18	LRRFIP2	0.000506908	0.0166509	0.847052
ENSG00000234745.14	HLA-B	0.000508051	0.0166509	0.846979
ENSG00000149428.21	HYOU1	0.000510932	0.0166509	0.846796
ENSG00000276043.5	UHRF1	0.000511017	0.0166509	0.84679
ENSG00000077721.17	UBE2A	0.000511081	0.0166509	0.846786
ENSG00000162889.11	MAPKAPK2	0.000515622	0.0167292	0.846499
ENSG00000161888.12	SPC24	0.000515893	0.0167292	0.846482
ENSG00000140403.13	DNAJA4	0.00051852	0.0167751	0.846317
ENSG00000168389.18	MFSD2A	0.0005274	0.0169833	0.845764
ENSG00000163935.14	SFMBT1	0.000529015	0.0169958	0.845665
ENSG00000108479.13	GALK1	0.000533759	0.0170692	0.845373
ENSG00000161618.10	ALDH16A1	0.000538746	0.0171458	0.845068
ENSG00000184207.9	PGP	0.000538903	0.0171458	0.845059
ENSG00000144909.8	OSBPL11	0.000539861	0.0171458	0.845
ENSG00000164691.18	TAGAP	0.000550984	0.0173908	0.84433
ENSG00000155660.11	PDIA4	0.000551332	0.0173908	0.844309
ENSG00000148248.14	SURF4	0.00056576	0.0178054	0.843455
ENSG00000103257.9	SLC7A5	0.000567401	0.0178166	0.843359
ENSG00000136731.13	UGGT1	0.000577944	0.0181067	0.842747
ENSG00000009830.13	POMT2	0.000580647	0.0181275	0.842592
ENSG00000148335.15	NTMT1	0.00058122	0.0181275	0.842559
ENSG00000107551.21	RASSF4	0.000584565	0.0181676	0.842368
ENSG00000011304.22	PTBP1	0.000599776	0.0184984	0.841507
ENSG00000065978.19	YBX1	0.000604745	0.0185801	0.84123
ENSG00000149792.9	MRPL49	0.000605103	0.0185801	0.84121
ENSG00000103490.14	PYCARD	0.000608903	0.0186286	0.840999
ENSG00000162910.19	MRPL55	0.000632189	0.019202	0.839729
ENSG00000134809.9	TIMM10	0.000633422	0.019202	0.839663
ENSG00000165914.15	TTC7B	0.000633655	0.019202	0.83965
ENSG00000116350.18	SRSF4	0.00064329	0.0194515	0.839136
ENSG00000090487.11	SPG21	0.000658702	0.0198742	0.838326
ENSG00000099341.12	PSMD8	0.000662483	0.0199449	0.83813
ENSG00000023191.17	RNH1	0.000670498	0.0201172	0.837716
ENSG00000154845.16	PPP4R1	0.000672359	0.0201172	0.837621
ENSG00000117298.16	ECE1	0.000672555	0.0201172	0.837611
ENSG00000117385.16	P3H1	0.00067596	0.0201756	0.837436
ENSG00000104824.18	HNRNPL	0.000688476	0.0203967	0.836802
ENSG00000149503.13	INCENP	0.000702583	0.0207471	0.836098
ENSG00000063854.13	HAGH	0.00070767	0.0208088	0.835846
ENSG00000239672.8	NME1	0.000711739	0.0208842	0.835646
ENSG00000158773.14	USF1	0.000714974	0.0209349	0.835488
ENSG00000108604.17	SMARCD2	0.000719594	0.0210258	0.835263
ENSG00000144848.11	ATG3	0.000721632	0.0210279	0.835164
ENSG00000179091.5	CYC1	0.000730282	0.0210995	0.834746
ENSG00000198356.12	GET3	0.000731239	0.0210995	0.8347
ENSG00000258366.11	RTEL1	0.000744017	0.0214237	0.83409
ENSG00000116237.16	ICMT	0.000749069	0.0215245	0.833851
ENSG00000117448.14	AKR1A1	0.000756637	0.0216462	0.833496
ENSG00000204388.7	HSPA1B	0.000757218	0.0216462	0.833469
ENSG00000103423.14	DNAJA3	0.000757983	0.0216462	0.833433
ENSG00000213719.8	CLIC1	0.000777436	0.0220068	0.832533
ENSG00000147324.11	MFHAS1	0.000778539	0.0220068	0.832483
ENSG00000116133.13	DHCR24	0.000784671	0.0221004	0.832203
ENSG00000181588.17	MEX3D	0.000786626	0.0221004	0.832114
ENSG00000065833.9	ME1	0.000808957	0.0226361	0.831111
ENSG00000145050.19	MANF	0.000814472	0.0227446	0.830867
ENSG00000166106.4	ADAMTS15	0.000826707	0.0229963	0.830329
ENSG00000170581.14	STAT2	0.000827335	0.0229963	0.830302
ENSG00000164889.15	SLC4A2	0.00083266	0.0230343	0.83007
ENSG00000174917.9	MICOS13	0.000833145	0.0230343	0.830049
ENSG00000128165.9	ADM2	0.000836881	0.0230478	0.829887
ENSG00000152778.10	IFIT5	0.000862807	0.0236658	0.828778
ENSG00000184575.12	XPOT	0.000869992	0.0237824	0.828475
ENSG00000078900.15	TP73	0.000878375	0.0239038	0.828125
ENSG00000104738.18	MCM4	0.000881357	0.0239381	0.828
ENSG00000115307.17	AUP1	0.000885972	0.0239407	0.827809
ENSG00000110107.9	PRPF19	0.000886628	0.0239407	0.827782
ENSG00000141574.8	SECTM1	0.000907915	0.0244679	0.826909
ENSG00000078124.13	ACER3	0.000910615	0.0244931	0.826799
ENSG00000175756.14	AURKAIP1	0.000915281	0.0245438	0.82661
ENSG00000122966.17	CIT	0.000918776	0.0245438	0.826469
ENSG00000005075.16	POLR2J	0.000918802	0.0245438	0.826468
ENSG00000051128.19	HOMER3	0.000919576	0.0245438	0.826437
ENSG00000166123.14	GPT2	0.000931177	0.0246366	0.825973
ENSG00000140406.4	TLNRD1	0.000933504	0.0246366	0.82588
ENSG00000116521.11	SCAMP3	0.000945566	0.0249023	0.825403
ENSG00000173930.9	SLCO4C1	0.000948262	0.024926	0.825297
ENSG00000143575.15	HAX1	0.000954796	0.0250503	0.82504
ENSG00000138018.19	SELENOI	0.000961273	0.025078	0.824788
ENSG00000137496.18	IL18BP	0.000964944	0.0251266	0.824645
ENSG00000105669.14	COPE	0.00097724	0.0252758	0.824171
ENSG00000071655.18	MBD3	0.000977918	0.0252758	0.824145
ENSG00000100056.12	ESS2	0.000978529	0.0252758	0.824121
ENSG00000090659.18	CD209	0.000981068	0.0252758	0.824024
ENSG00000152104.12	PTPN14	0.000982346	0.0252758	0.823975
ENSG00000172893.18	DHCR7	0.000983112	0.0252758	0.823946
ENSG00000070814.22	TCOF1	0.000984365	0.0252758	0.823898
ENSG00000158169.14	FANCC	0.000988264	0.0252758	0.82375
ENSG00000072042.13	RDH11	0.000997202	0.0254229	0.823411
ENSG00000072778.20	ACADVL	0.000998307	0.0254229	0.823369
ENSG00000198133.9	TMEM229B	0.0010045	0.0255231	0.823135
ENSG00000004478.8	FKBP4	0.00100592	0.0255231	0.823082
ENSG00000225921.7	NOL7	0.00100899	0.0255445	0.822967
ENSG00000100162.15	CENPM	0.00101044	0.0255445	0.822913
ENSG00000130309.12	COLGALT1	0.00101992	0.0257371	0.822559
ENSG00000133935.7	ERG28	0.00102644	0.0258547	0.822318
ENSG00000141759.15	TXNL4A	0.00103468	0.0259935	0.822014
ENSG00000186480.13	INSIG1	0.00103687	0.0259935	0.821933
ENSG00000135624.17	CCT7	0.00103757	0.0259935	0.821908
ENSG00000065320.9	NTN1	0.00104913	0.0262256	0.821486
ENSG00000117594.10	HSD11B1	0.00105346	0.0262256	0.821329
ENSG00000198860.14	TSEN15	0.0010541	0.0262256	0.821306
ENSG00000103966.11	EHD4	0.00105892	0.0262256	0.821131
ENSG00000113555.6	PCDH12	0.00106006	0.0262256	0.82109
ENSG00000197930.13	ERO1A	0.00106368	0.026243	0.82096
ENSG00000163661.4	PTX3	0.00106832	0.026243	0.820793
ENSG00000072609.18	CHFR	0.00107244	0.0262904	0.820646
ENSG00000138061.12	CYP1B1	0.00107439	0.0262904	0.820576
ENSG00000224861.1	YBX1P1	0.00107594	0.0262904	0.820521
ENSG00000169683.8	LRRC45	0.0010819	0.0263855	0.820309
ENSG00000130202.10	NECTIN2	0.00108553	0.0263855	0.82018
ENSG00000278259.5	MYO19	0.00109443	0.0265243	0.819866
ENSG00000254858.10	MPV17L2	0.00109507	0.0265243	0.819844
ENSG00000177663.15	IL17RA	0.00110999	0.0267458	0.819321
ENSG00000171848.16	RRM2	0.00111641	0.0268539	0.819098
ENSG00000204264.12	PSMB8	0.00112419	0.0269942	0.818829
ENSG00000157881.16	PANK4	0.00113156	0.0271243	0.818576
ENSG00000143256.5	PFDN2	0.00114432	0.0273827	0.818141
ENSG00000108774.15	RAB5C	0.0011498	0.0273957	0.817954
ENSG00000144136.11	SLC20A1	0.00115426	0.0273957	0.817804
ENSG00000156381.9	ANKRD9	0.0011567	0.0273957	0.817721
ENSG00000178175.12	ZNF366	0.0011601	0.0274294	0.817607
ENSG00000154978.13	VOPP1	0.0011622	0.0274323	0.817536
ENSG00000138443.17	ABI2	0.00116682	0.0274945	0.817381
ENSG00000008516.18	MMP25	0.00119372	0.0280331	0.816488
ENSG00000121152.10	NCAPH	0.00120781	0.0281843	0.816027
ENSG00000026559.14	KCNG1	0.00120852	0.0281843	0.816003
ENSG00000014138.9	POLA2	0.00121292	0.0281843	0.81586
ENSG00000130779.22	CLIP1	0.00121664	0.02819	0.815739
ENSG00000079459.13	FDFT1	0.00122069	0.0282144	0.815608
ENSG00000188763.5	FZD9	0.00122619	0.0282695	0.815431
ENSG00000125753.14	VASP	0.00124624	0.0286368	0.814788
ENSG00000104369.5	JPH1	0.00127801	0.0291716	0.813787
ENSG00000102524.12	TNFSF13B	0.00127925	0.0291716	0.813748
ENSG00000284707.2	ENSG00000284707	0.00128064	0.0291716	0.813705
ENSG00000126934.15	MAP2K2	0.00128213	0.0291716	0.813658
ENSG00000162614.19	NEXN	0.00128818	0.0292135	0.81347
ENSG00000164307.13	ERAP1	0.00129553	0.0292157	0.813242
ENSG00000115641.19	FHL2	0.0012967	0.0292157	0.813206
ENSG00000144040.13	SFXN5	0.00130394	0.0293313	0.812983
ENSG00000085999.13	RAD54L	0.00131255	0.0294772	0.812719
ENSG00000075618.18	FSCN1	0.0013305	0.0297536	0.812173
ENSG00000091157.15	WDR7	0.00133129	0.0297536	0.812149
ENSG00000142669.15	SH3BGRL3	0.00133614	0.0297553	0.812002
ENSG00000167900.12	TK1	0.00133767	0.0297553	0.811956
ENSG00000130560.9	UBAC1	0.0013378	0.0297553	0.811952
ENSG00000106605.11	BLVRA	0.00137899	0.0305735	0.810725
ENSG00000159069.14	FBXW5	0.00138418	0.0306023	0.810573
ENSG00000144320.14	LNPK	0.0013869	0.0306023	0.810493
ENSG00000097021.20	ACOT7	0.00139094	0.0306426	0.810374
ENSG00000146733.14	PSPH	0.00141597	0.0310463	0.809647
ENSG00000184164.15	CRELD2	0.00143388	0.03134	0.809133
ENSG00000069482.7	GAL	0.00144213	0.0314603	0.808897
ENSG00000160200.18	CBS	0.00144392	0.0314603	0.808846
ENSG00000065485.20	PDIA5	0.00144717	0.0314816	0.808754
ENSG00000183684.8	ALYREF	0.00145701	0.0316461	0.808476
ENSG00000206341.7	HLA-H	0.00147011	0.0318076	0.808107
ENSG00000167977.9	KCTD5	0.00148138	0.031852	0.807792
ENSG00000188483.8	IER5L	0.00148345	0.031852	0.807734
ENSG00000174775.18	HRAS	0.00149904	0.0321069	0.807302
ENSG00000188486.4	H2AX	0.00150169	0.0321139	0.807229
ENSG00000172269.20	DPAGT1	0.00151111	0.0322378	0.806969
ENSG00000145293.17	ENOPH1	0.00151351	0.0322378	0.806904
ENSG00000179295.19	PTPN11	0.00154013	0.0326843	0.806179
ENSG00000131446.17	MGAT1	0.00154442	0.0327252	0.806063
ENSG00000197785.14	ATAD3A	0.00154916	0.0327756	0.805935
ENSG00000127946.17	HIP1	0.00159904	0.033575	0.804608
ENSG00000073111.14	MCM2	0.00162157	0.0339149	0.804019
ENSG00000172336.5	POP7	0.00162256	0.0339149	0.803993
ENSG00000101182.15	PSMA7	0.00162774	0.0339721	0.803858
ENSG00000119231.11	SENP5	0.00163342	0.0340395	0.803711
ENSG00000071127.17	WDR1	0.00164533	0.0341848	0.803404
ENSG00000228300.14	FAM174C	0.00165436	0.0343136	0.803172
ENSG00000150961.15	SEC24D	0.00167208	0.0344725	0.802721
ENSG00000119403.15	PHF19	0.00167574	0.0344725	0.802628
ENSG00000117410.14	ATP6V0B	0.00167859	0.0344725	0.802555
ENSG00000196642.19	RABL6	0.00167904	0.0344725	0.802544
ENSG00000221829.11	FANCG	0.00171268	0.0350938	0.801699
ENSG00000163902.12	RPN1	0.00171436	0.0350938	0.801657
ENSG00000187840.5	EIF4EBP1	0.00173386	0.0354077	0.801173
ENSG00000226608.3	FTLP3	0.00173636	0.0354077	0.801111
ENSG00000112576.13	CCND3	0.00175213	0.0355524	0.800723
ENSG00000177156.11	TALDO1	0.00176718	0.0357532	0.800356
ENSG00000100591.8	AHSA1	0.0017732	0.0358227	0.800209
ENSG00000248333.9	CDK11B	0.00180364	0.0362383	0.799475
ENSG00000101544.9	ADNP2	0.00180421	0.0362383	0.799461
ENSG00000086065.14	CHMP5	0.00180781	0.0362581	0.799375
ENSG00000100412.17	ACO2	0.00181109	0.0362714	0.799297
ENSG00000126246.10	IGFLR1	0.00183661	0.0365482	0.79869
ENSG00000166595.12	CIAO2B	0.00184266	0.0365482	0.798547
ENSG00000140044.13	JDP2	0.00184334	0.0365482	0.798531
ENSG00000172354.10	GNB2	0.0018604	0.0368338	0.798131
ENSG00000204482.11	LST1	0.00186588	0.0368371	0.798003
ENSG00000183831.7	ANKRD45	0.00186987	0.0368635	0.79791
ENSG00000090674.16	MCOLN1	0.00187539	0.0368643	0.797781
ENSG00000112658.8	SRF	0.0018764	0.0368643	0.797757
ENSG00000285901.2	ENSG00000285901	0.00187788	0.0368643	0.797723
ENSG00000160688.19	FLAD1	0.00188145	0.0368815	0.79764
ENSG00000126698.11	DNAJC8	0.00188621	0.0368815	0.79753
ENSG00000146670.10	CDCA5	0.00188673	0.0368815	0.797518
ENSG00000288873.1	ENSG00000288873	0.00190276	0.0369216	0.797148
ENSG00000138678.11	GPAT3	0.00190442	0.0369216	0.79711
ENSG00000160404.18	TOR2A	0.00191531	0.0369216	0.79686
ENSG00000157778.9	PSMG3	0.00191538	0.0369216	0.796858
ENSG00000216490.4	IFI30	0.00192507	0.0370568	0.796637
ENSG00000119139.21	TJP2	0.00193077	0.0371152	0.796507
ENSG00000119900.9	OGFRL1	0.00193886	0.0372174	0.796323
ENSG00000151348.16	EXT2	0.00195337	0.0372914	0.795995
ENSG00000176101.12	SSNA1	0.00197371	0.0375763	0.795538
ENSG00000185344.15	ATP6V0A2	0.00197836	0.0376132	0.795434
ENSG00000106554.13	CHCHD3	0.00198732	0.0376804	0.795235
ENSG00000105393.16	BABAM1	0.00199317	0.0376871	0.795105
ENSG00000105374.10	NKG7	0.00199385	0.0376871	0.79509
ENSG00000105281.12	SLC1A5	0.00199858	0.0376879	0.794985
ENSG00000261371.6	PECAM1	0.0020031	0.0376926	0.794885
ENSG00000186185.14	KIF18B	0.00201082	0.0377647	0.794714
ENSG00000164742.16	ADCY1	0.00202711	0.0379032	0.794356
ENSG00000010256.11	UQCRC1	0.00202911	0.0379032	0.794312
ENSG00000130311.11	DDA1	0.00205968	0.0383195	0.793646
ENSG00000167508.12	MVD	0.00206501	0.0383672	0.793531
ENSG00000104889.7	RNASEH2A	0.00207386	0.0384396	0.79334
ENSG00000160563.14	MED27	0.00207445	0.0384396	0.793327
ENSG00000126457.22	PRMT1	0.00208425	0.0385481	0.793117
ENSG00000125835.20	SNRPB	0.00208942	0.0385481	0.793006
ENSG00000089693.11	MLF2	0.00210643	0.0387221	0.792643
ENSG00000166224.17	SGPL1	0.00216158	0.0394226	0.79148
ENSG00000153048.11	CARHSP1	0.00217551	0.0395727	0.79119
ENSG00000104897.10	SF3A2	0.00219665	0.0399049	0.790753
ENSG00000164045.12	CDC25A	0.00220071	0.0399264	0.79067
ENSG00000065268.11	WDR18	0.00220821	0.0400101	0.790515
ENSG00000150768.17	DLAT	0.00222402	0.0401888	0.790192
ENSG00000101255.12	TRIB3	0.00222522	0.0401888	0.790167
ENSG00000162227.8	TAF6L	0.00223445	0.0402562	0.789979
ENSG00000179950.14	PUF60	0.0022363	0.0402562	0.789942
ENSG00000186283.14	TOR3A	0.00228912	0.0411005	0.788877
ENSG00000162062.15	TEDC2	0.00230205	0.0412792	0.788619
ENSG00000175283.8	DOLK	0.00230817	0.0413356	0.788498
ENSG00000154146.13	NRGN	0.00231808	0.0414596	0.788301
ENSG00000131508.16	UBE2D2	0.00235244	0.0419121	0.787626
ENSG00000130520.11	LSM4	0.00236104	0.0420114	0.787458
ENSG00000034510.6	TMSB10	0.00236977	0.0420781	0.787288
ENSG00000163069.13	SGCB	0.00237455	0.0420781	0.787195
ENSG00000125912.11	NCLN	0.00237691	0.0420781	0.787149
ENSG00000163399.16	ATP1A1	0.00240134	0.0424563	0.786677
ENSG00000164002.12	EXO5	0.00241847	0.0426505	0.786348
ENSG00000142186.18	SCYL1	0.0024307	0.042807	0.786114
ENSG00000113013.16	HSPA9	0.00243351	0.042807	0.78606
ENSG00000147383.11	NSDHL	0.002446	0.0429722	0.785823
ENSG00000100150.20	DEPDC5	0.00245105	0.0430066	0.785727
ENSG00000196517.13	SLC6A9	0.00245778	0.04307	0.7856
ENSG00000125826.21	RBCK1	0.0024693	0.0431501	0.785382
ENSG00000083444.17	PLOD1	0.00247167	0.0431501	0.785337
ENSG00000104856.14	RELB	0.0024796	0.0431738	0.785188
ENSG00000196218.14	RYR1	0.00248017	0.0431738	0.785177
ENSG00000162654.9	GBP4	0.00248811	0.0432197	0.785028
ENSG00000164070.12	HSPA4L	0.00250116	0.043392	0.784784
ENSG00000110880.11	CORO1C	0.00254659	0.0440888	0.783942
ENSG00000117399.14	CDC20	0.00255961	0.0442402	0.783703
ENSG00000131470.15	PSMC3IP	0.00258331	0.0444835	0.78327
ENSG00000171208.10	NETO2	0.00259252	0.0444868	0.783102
ENSG00000104375.17	STK3	0.00259311	0.0444868	0.783091
ENSG00000182446.14	NPLOC4	0.00261051	0.0446198	0.782776
ENSG00000131351.15	HAUS8	0.00262112	0.0447206	0.782585
ENSG00000124145.6	SDC4	0.00262451	0.0447206	0.782524
ENSG00000092853.14	CLSPN	0.00267677	0.0453059	0.781591
ENSG00000172301.11	COPRS	0.00268165	0.0453332	0.781504
ENSG00000163468.15	CCT3	0.00268757	0.045378	0.7814
ENSG00000101811.14	CSTF2	0.00269954	0.0454696	0.781188
ENSG00000167553.17	TUBA1C	0.00272131	0.0457807	0.780806
ENSG00000105953.16	OGDH	0.00272463	0.0457811	0.780748
ENSG00000116701.15	NCF2	0.00273906	0.0459678	0.780496
ENSG00000112210.12	RAB23	0.00275982	0.0459787	0.780136
ENSG00000093183.14	SEC22C	0.00276509	0.0459787	0.780045
ENSG00000165916.9	PSMC3	0.00276621	0.0459787	0.780025
ENSG00000131069.20	ACSS2	0.00278546	0.0461881	0.779693
ENSG00000213523.12	SRA1	0.00279672	0.0463193	0.7795
ENSG00000150995.21	ITPR1	0.00280698	0.0463728	0.779324
ENSG00000134690.11	CDCA8	0.00280997	0.0463728	0.779273
ENSG00000139428.12	MMAB	0.002821	0.0464724	0.779085
ENSG00000169504.15	CLIC4	0.0028227	0.0464724	0.779056
ENSG00000160753.17	RUSC1	0.00284739	0.0466025	0.778637
ENSG00000109472.14	CPE	0.00286981	0.0467489	0.778259
ENSG00000176014.13	TUBB6	0.00288206	0.0468934	0.778054
ENSG00000130204.13	TOMM40	0.0028956	0.0470585	0.777827
ENSG00000143815.15	LBR	0.00290373	0.0471355	0.777692
ENSG00000038210.14	PI4K2B	0.00294395	0.0475106	0.777025
ENSG00000160959.8	LRRC14	0.00295196	0.047548	0.776893
ENSG00000163781.14	TOPBP1	0.00295312	0.047548	0.776874
ENSG00000185880.13	TRIM69	0.00297273	0.0478083	0.776552
ENSG00000163666.10	HESX1	0.0029866	0.0479431	0.776326
ENSG00000139734.19	DIAPH3	0.00298802	0.0479431	0.776303
ENSG00000228218.1	ATF4P3	0.00300579	0.0481168	0.776014
ENSG00000119333.12	DYNC2I2	0.00302032	0.0482128	0.775778
ENSG00000082641.16	NFE2L1	0.0030222	0.0482128	0.775748
ENSG00000169136.13	ATF5	0.00303316	0.0483321	0.775571
ENSG00000125885.13	MCM8	0.0030509	0.048341	0.775286
ENSG00000076003.5	MCM6	0.00305574	0.048341	0.775208
ENSG00000137825.11	ITPKA	0.00305631	0.048341	0.775199
ENSG00000273117.1	INSIG1-DT	0.00306307	0.0483529	0.775091
ENSG00000063244.13	U2AF2	0.00306583	0.0483529	0.775047
ENSG00000005486.17	RHBDD2	0.00307743	0.0484545	0.774862
ENSG00000130734.10	ATG4D	0.00307925	0.0484545	0.774833
ENSG00000165233.18	CARD19	0.00308326	0.0484627	0.774769
ENSG00000104980.8	TIMM44	0.00309311	0.0484835	0.774612
ENSG00000132196.16	HSD17B7	0.00310205	0.0484835	0.77447
ENSG00000188986.9	NELFB	0.0031194	0.0486998	0.774196
ENSG00000017483.16	SLC38A5	0.00312662	0.048741	0.774082
ENSG00000111665.12	CDCA3	0.00312906	0.048741	0.774044
ENSG00000111981.5	ULBP1	0.00314228	0.0488373	0.773836
ENSG00000139572.4	GPR84	0.00315074	0.0489114	0.773704
ENSG00000090020.11	SLC9A1	0.00317251	0.0490185	0.773364
ENSG00000237649.8	KIFC1	0.00317564	0.0490185	0.773315
ENSG00000106689.11	LHX2	0.00317858	0.0490185	0.773269
ENSG00000127774.7	EMC6	0.0031786	0.0490185	0.773269
ENSG00000238000.1	PSME2P1	0.00319461	0.0491084	0.77302
ENSG00000143851.16	PTPN7	0.00319511	0.0491084	0.773013
ENSG00000184216.14	IRAK1	0.00322301	0.0494303	0.772582
ENSG00000100796.18	PPP4R3A	0.00325564	0.0498182	0.772082
ENSG00000100234.12	TIMP3	0.00326435	0.0498643	0.771949
ENSG00000146574.16	CCZ1B	0.00326584	0.0498643	0.771926
ENSG00000108826.16	MRPL27	0.00327096	0.0498875	0.771848
ENSG00000253958.2	CLDN23	0.00328756	0.0499149	0.771596
ENSG00000100401.20	RANGAP1	0.00330231	0.0499149	0.771373
ENSG00000104998.4	IL27RA	0.00330237	0.0499149	0.771372
ENSG00000101945.17	SUV39H1	0.0033026	0.0499149	0.771369
ENSG00000106636.9	YKT6	0.00331461	0.0499149	0.771187
ENSG00000180061.10	TMEM150B	0.00331923	0.0499149	0.771118
ENSG00000070182.21	SPTB	0.00332257	0.0499149	0.771068
ENSG00000130766.5	SESN2	0.0033236	0.0499149	0.771052
ENSG00000181789.14	COPG1	0.00332511	0.0499149	0.771029
ENSG00000153879.9	CEBPG	0.0033267	0.0499149	0.771006
ENSG00000170464.10	DNAJC18	0.00332096	0.0499149	-0.771092
ENSG00000196693.15	ZNF33B	0.0033198	0.0499149	-0.771109
ENSG00000182670.14	TTC3	0.00331142	0.0499149	-0.771235
ENSG00000276291.6	FRG1HP	0.00330783	0.0499149	-0.77129
ENSG00000265972.6	TXNIP	0.00328327	0.0499149	-0.771661
ENSG00000108298.12	RPL19	0.00325064	0.0497965	-0.772158
ENSG00000163359.17	COL6A3	0.00322317	0.0494303	-0.772579
ENSG00000134759.14	ELP2	0.0031822	0.0490185	-0.773213
ENSG00000003402.21	CFLAR	0.003179	0.0490185	-0.773263
ENSG00000057294.16	PKP2	0.0031541	0.0489114	-0.773651
ENSG00000141542.11	RAB40B	0.00313796	0.0488248	-0.773904
ENSG00000117614.10	SYF2	0.00310096	0.0484835	-0.774488
ENSG00000175857.9	GAPT	0.00309977	0.0484835	-0.774506
ENSG00000178996.14	SNX18	0.00309544	0.0484835	-0.774575
ENSG00000169814.16	BTD	0.0030581	0.048341	-0.77517
ENSG00000179542.16	SLITRK4	0.0030558	0.048341	-0.775207
ENSG00000176055.10	MBLAC2	0.00304347	0.048341	-0.775405
ENSG00000162244.12	RPL29	0.00304265	0.048341	-0.775418
ENSG00000068745.15	IP6K2	0.00301486	0.0482066	-0.775867
ENSG00000166912.17	MTMR10	0.00299923	0.0480674	-0.77612
ENSG00000113648.17	MACROH2A1	0.00293711	0.0474554	-0.777138
ENSG00000129951.19	PLPPR3	0.00293146	0.0474192	-0.777231
ENSG00000247679.3	ENSG00000247679	0.00291553	0.0472166	-0.777495
ENSG00000168906.13	MAT2A	0.00291196	0.047214	-0.777555
ENSG00000090376.11	IRAK3	0.00286686	0.0467489	-0.778309
ENSG00000132763.15	MMACHC	0.00286664	0.0467489	-0.778313
ENSG00000124587.14	PEX6	0.00286376	0.0467489	-0.778361
ENSG00000080503.24	SMARCA2	0.0028467	0.0466025	-0.778649
ENSG00000132824.14	SERINC3	0.00284563	0.0466025	-0.778667
ENSG00000163050.18	COQ8A	0.00284101	0.0466025	-0.778745
ENSG00000137509.12	PRCP	0.0028368	0.0466025	-0.778816
ENSG00000146373.17	RNF217	0.00280468	0.0463728	-0.779364
ENSG00000121310.17	ECHDC2	0.00276993	0.0459855	-0.779961
ENSG00000246174.9	KCTD21-AS1	0.0027624	0.0459787	-0.780091
ENSG00000050426.16	LETMD1	0.00275961	0.0459787	-0.780139
ENSG00000177685.17	CRACR2B	0.00275579	0.0459787	-0.780206
ENSG00000197471.12	SPN	0.00275453	0.0459787	-0.780227
ENSG00000108828.16	VAT1	0.00274578	0.0459787	-0.780379
ENSG00000158470.5	B4GALT5	0.00269466	0.0454425	-0.781274
ENSG00000042317.17	SPATA7	0.00266238	0.0451174	-0.781846
ENSG00000149212.12	SESN3	0.0026385	0.0447675	-0.782273
ENSG00000147403.18	RPL10	0.00263805	0.0447675	-0.782281
ENSG00000175938.7	ORAI3	0.00263429	0.0447675	-0.782348
ENSG00000101191.17	DIDO1	0.00262608	0.0447206	-0.782496
ENSG00000247400.5	DNAJC3-DT	0.0025997	0.0444899	-0.782972
ENSG00000164096.13	C4orf3	0.00259775	0.0444899	-0.783007
ENSG00000135744.9	AGT	0.00258854	0.0444868	-0.783175
ENSG00000197448.14	GSTK1	0.00258076	0.0444835	-0.783316
ENSG00000101439.9	CST3	0.00256535	0.0442842	-0.783598
ENSG00000285230.3	RALY-AS1	0.00254768	0.0440888	-0.783922
ENSG00000118507.18	AKAP7	0.00248236	0.0431738	-0.785136
ENSG00000186448.15	ZNF197	0.00246908	0.0431501	-0.785386
ENSG00000143434.17	SEMA6C	0.00241781	0.0426505	-0.78636
ENSG00000139197.11	PEX5	0.00237536	0.0420781	-0.787179
ENSG00000163810.12	TGM4	0.00235031	0.0419121	-0.787667
ENSG00000244509.4	APOBEC3C	0.00234371	0.041864	-0.787797
ENSG00000155729.13	KCTD18	0.00226593	0.0407368	-0.789342
ENSG00000197756.10	RPL37A	0.00222676	0.0401888	-0.790136
ENSG00000256546.3	ENSG00000256546	0.00217292	0.0395727	-0.791244
ENSG00000198833.7	UBE2J1	0.00214449	0.0391623	-0.791838
ENSG00000196199.14	MPHOSPH8	0.00214146	0.0391585	-0.791902
ENSG00000011114.15	BTBD7	0.00213568	0.0391043	-0.792024
ENSG00000284968.1	ENSG00000284968	0.00212329	0.0389288	-0.792285
ENSG00000277053.4	GTF2IP1	0.00211056	0.0387467	-0.792555
ENSG00000005381.8	MPO	0.00210588	0.0387221	-0.792655
ENSG00000142156.16	COL6A1	0.00209141	0.0385481	-0.792963
ENSG00000010610.10	CD4	0.00209133	0.0385481	-0.792965
ENSG00000139597.18	N4BP2L1	0.00205427	0.0382701	-0.793764
ENSG00000196236.13	XPNPEP3	0.00205387	0.0382701	-0.793772
ENSG00000136842.14	TMOD1	0.00202092	0.037852	-0.794492
ENSG00000182534.14	MXRA7	0.00201885	0.037852	-0.794537
ENSG00000171490.13	RSL1D1	0.00200426	0.0376926	-0.794859
ENSG00000157379.14	DHRS1	0.00199582	0.0376871	-0.795046
ENSG00000120332.17	TNN	0.00198351	0.0376596	-0.795319
ENSG00000162777.17	DENND2D	0.00196935	0.0375449	-0.795636
ENSG00000235169.11	SMIM1	0.00195121	0.0372914	-0.796044
ENSG00000047578.14	KATNIP	0.00194735	0.037279	-0.796131
ENSG00000166441.13	RPL27A	0.00194145	0.0372174	-0.796264
ENSG00000153157.13	SYCP2L	0.00191357	0.0369216	-0.796899
ENSG00000156650.14	KAT6B	0.0019131	0.0369216	-0.79691
ENSG00000110013.13	SIAE	0.00191035	0.0369216	-0.796973
ENSG00000048052.24	HDAC9	0.0019088	0.0369216	-0.797009
ENSG00000274180.1	NATD1	0.00190795	0.0369216	-0.797028
ENSG00000171174.15	RBKS	0.00189349	0.0369216	-0.797361
ENSG00000215251.5	FASTKD5	0.00186557	0.0368371	-0.79801
ENSG00000287115.2	ENSG00000287115	0.00184302	0.0365482	-0.798539
ENSG00000181885.18	CLDN7	0.00183913	0.0365482	-0.798631
ENSG00000141295.14	SCRN2	0.00183029	0.0365482	-0.79884
ENSG00000006611.17	USH1C	0.0018267	0.0365314	-0.798925
ENSG00000198435.4	NRARP	0.00179716	0.0362014	-0.799631
ENSG00000135253.16	KCP	0.00178464	0.0360014	-0.799932
ENSG00000170571.12	EMB	0.00176106	0.0356813	-0.800505
ENSG00000215114.10	UBXN2B	0.0017457	0.0354737	-0.800881
ENSG00000205213.14	LGR4	0.00174356	0.0354737	-0.800934
ENSG00000109158.11	GABRA4	0.00173735	0.0354077	-0.801087
ENSG00000173230.17	GOLGB1	0.001668	0.0344497	-0.802824
ENSG00000184785.6	SMIM10	0.00166598	0.0344497	-0.802876
ENSG00000142173.16	COL6A2	0.00165647	0.0343136	-0.803118
ENSG00000067704.10	IARS2	0.00163853	0.0340947	-0.803579
ENSG00000156508.19	EEF1A1	0.00161734	0.0339079	-0.804129
ENSG00000166816.15	LDHD	0.00159641	0.0335707	-0.804677
ENSG00000196205.8	EEF1A1P5	0.00157655	0.0332032	-0.805202
ENSG00000162688.17	AGL	0.00156456	0.0330009	-0.805522
ENSG00000083223.18	TUT7	0.00155691	0.0328893	-0.805727
ENSG00000124766.7	SOX4	0.00151881	0.032281	-0.806759
ENSG00000087116.16	ADAMTS2	0.00151445	0.0322378	-0.806878
ENSG00000182578.14	CSF1R	0.00148485	0.031852	-0.807695
ENSG00000159403.18	C1R	0.00148454	0.031852	-0.807704
ENSG00000021762.20	OSBPL5	0.00148033	0.031852	-0.807821
ENSG00000112701.18	SENP6	0.00147132	0.0318076	-0.808073
ENSG00000179163.12	FUCA1	0.00146241	0.0317137	-0.808323
ENSG00000181035.14	SLC25A42	0.00142959	0.0312955	-0.809255
ENSG00000127952.17	STYXL1	0.00140373	0.0308265	-0.810002
ENSG00000104894.12	CD37	0.0014003	0.0307999	-0.810101
ENSG00000138764.15	CCNG2	0.00138609	0.0306023	-0.810517
ENSG00000056998.20	GYG2	0.00134761	0.0299255	-0.811658
ENSG00000249395.4	CASC9	0.00132044	0.0296065	-0.812478
ENSG00000124491.16	F13A1	0.00129651	0.0292157	-0.813212
ENSG00000140968.12	IRF8	0.00129389	0.0292157	-0.813293
ENSG00000102445.20	RUBCNL	0.00128568	0.0292045	-0.813548
ENSG00000049239.13	H6PD	0.00126753	0.0290299	-0.814115
ENSG00000135968.22	GCC2	0.0012624	0.02896	-0.814277
ENSG00000198938.2	MT-CO3	0.00124233	0.0285942	-0.814913
ENSG00000106484.16	MEST	0.00122176	0.0282144	-0.815574
ENSG00000175390.15	EIF3F	0.00121437	0.0281843	-0.815813
ENSG00000174776.12	WDR49	0.00121305	0.0281843	-0.815856
ENSG00000151883.19	PARP8	0.00120994	0.0281843	-0.815957
ENSG00000066135.13	KDM4A	0.00119627	0.0280457	-0.816404
ENSG00000160867.15	FGFR4	0.00118872	0.027963	-0.816653
ENSG00000158019.21	BABAM2	0.00115635	0.0273957	-0.817733
ENSG00000072952.20	IRAG1	0.00115564	0.0273957	-0.817757
ENSG00000174080.12	CTSF	0.00115322	0.0273957	-0.817839
ENSG00000155621.15	C9orf85	0.00110853	0.0267458	-0.819372
ENSG00000111144.10	LTA4H	0.00109968	0.0265897	-0.819681
ENSG00000135916.16	ITM2C	0.00108532	0.0263855	-0.820187
ENSG00000168913.7	ENHO	0.00106822	0.026243	-0.820797
ENSG00000185129.8	PURA	0.00106608	0.026243	-0.820874
ENSG00000100439.11	ABHD4	0.00105899	0.0262256	-0.821129
ENSG00000128923.11	MINDY2	0.00105512	0.0262256	-0.821268
ENSG00000130517.14	PGPEP1	0.000988888	0.0252758	-0.823726
ENSG00000163803.13	PLB1	0.000985792	0.0252758	-0.823844
ENSG00000023287.13	RB1CC1	0.000959487	0.025078	-0.824857
ENSG00000121691.7	CAT	0.000957107	0.0250636	-0.82495
ENSG00000185567.7	AHNAK2	0.000933701	0.0246366	-0.825872
ENSG00000185291.12	IL3RA	0.000932978	0.0246366	-0.825901
ENSG00000185291.12_PAR_Y	IL3RA	0.000932978	0.0246366	-0.825901
ENSG00000132906.18	CASP9	0.00092267	0.0245792	-0.826313
ENSG00000137462.9	TLR2	0.00088616	0.0239407	-0.827801
ENSG00000130958.13	SLC35D2	0.000872199	0.0237824	-0.828383
ENSG00000197943.11	PLCG2	0.000871747	0.0237824	-0.828402
ENSG00000018236.15	CNTN1	0.000848727	0.0233257	-0.829377
ENSG00000240376.1	ENSG00000240376	0.000836955	0.0230478	-0.829884
ENSG00000232653.9	GOLGA8N	0.000828456	0.0229963	-0.830253
ENSG00000163162.9	RNF149	0.000806213	0.0226049	-0.831233
ENSG00000178222.13	RNF212	0.000786362	0.0221004	-0.832126
ENSG00000090238.12	YPEL3	0.000772987	0.0219392	-0.832737
ENSG00000121879.6	PIK3CA	0.000772479	0.0219392	-0.832761
ENSG00000169554.23	ZEB2	0.000761973	0.0217155	-0.833247
ENSG00000135953.11	MFSD9	0.0007303	0.0210995	-0.834745
ENSG00000146281.6	PM20D2	0.0007278	0.0210995	-0.834865
ENSG00000186399.11	GOLGA8R	0.000722697	0.0210279	-0.835112
ENSG00000197702.14	PARVA	0.000705703	0.020795	-0.835943
ENSG00000128573.27	FOXP2	0.000689247	0.0203967	-0.836763
ENSG00000206127.11	GOLGA8O	0.000688203	0.0203967	-0.836816
ENSG00000278730.1	ENSG00000278730	0.000679365	0.0202337	-0.837263
ENSG00000072657.10	TRHDE	0.000611906	0.0186651	-0.840833
ENSG00000227939.1	RPL3P2	0.000609366	0.0186286	-0.840974
ENSG00000213625.9	LEPROT	0.00059916	0.0184984	-0.841542
ENSG00000141642.9	ELAC1	0.000594899	0.0184299	-0.841781
ENSG00000178115.12	GOLGA8Q	0.000585123	0.0181676	-0.842336
ENSG00000173726.11	TOMM20	0.000543834	0.0172326	-0.84476
ENSG00000276293.5	PIP4K2B	0.000531456	0.0170348	-0.845514
ENSG00000275023.5	MLLT6	0.000526802	0.0169833	-0.845801
ENSG00000227706.4	ENSG00000227706	0.000509547	0.0166509	-0.846884
ENSG00000166428.14	PLD4	0.000509169	0.0166509	-0.846908
ENSG00000105875.15	WDR91	0.00049968	0.0166308	-0.847515
ENSG00000245573.9	BDNF-AS	0.000496967	0.0166308	-0.847691
ENSG00000179941.9	BBS10	0.00048158	0.016382	-0.8487
ENSG00000140382.15	HMG20A	0.000478151	0.0163455	-0.848928
ENSG00000120690.16	ELF1	0.000469421	0.0161265	-0.849515
ENSG00000134986.14	NREP	0.000468665	0.0161265	-0.849566
ENSG00000187109.15	NAP1L1	0.000445434	0.0157478	-0.851173
ENSG00000215492.6	HNRNPA1P7	0.000440412	0.0157478	-0.851528
ENSG00000103365.15	GGA2	0.000440311	0.0157478	-0.851536
ENSG00000271270.8	TMCC1-DT	0.000425127	0.0154865	-0.852631
ENSG00000138593.9	SECISBP2L	0.000382042	0.0145067	-0.855914
ENSG00000012822.16	CALCOCO1	0.000379523	0.0144827	-0.856115
ENSG00000158258.16	CLSTN2	0.000378245	0.0144827	-0.856217
ENSG00000232859.10	LYRM9	0.000377451	0.0144827	-0.85628
ENSG00000111271.15	ACAD10	0.000343928	0.0135929	-0.859068
ENSG00000144455.14	SUMF1	0.000332296	0.0132147	-0.860084
ENSG00000110011.14	DNAJC4	0.000315103	0.012709	-0.861639
ENSG00000174748.22	RPL15	0.000307452	0.0124406	-0.862352
ENSG00000011258.16	MBTD1	0.000298919	0.0121831	-0.863163
ENSG00000116985.12	BMP8B	0.000296054	0.0121207	-0.86344
ENSG00000198034.11	RPS4X	0.000284282	0.011813	-0.864599
ENSG00000224032.8	EPB41L4A-AS1	0.000276606	0.011661	-0.865375
ENSG00000066185.13	ZMYND12	0.000270925	0.0115623	-0.86596
ENSG00000183723.13	CMTM4	0.000262377	0.0114514	-0.866859
ENSG00000162104.10	ADCY9	0.000258041	0.0114388	-0.867323
ENSG00000228956.9	SATB1-AS1	0.000255564	0.011405	-0.867592
ENSG00000204387.14	SNHG32	0.000250717	0.0112612	-0.868122
ENSG00000276644.5	DACH1	0.000248513	0.011239	-0.868366
ENSG00000136305.12	CIDEB	0.00024277	0.011157	-0.86901
ENSG00000185437.15	SH3BGR	0.00024121	0.011157	-0.869187
ENSG00000227502.4	MROCKI	0.000238534	0.0111468	-0.869492
ENSG00000174444.15	RPL4	0.000232459	0.0109366	-0.870196
ENSG00000168118.12	RAB4A	0.000226057	0.0107447	-0.870953
ENSG00000148303.17	RPL7A	0.000222172	0.0105963	-0.871421
ENSG00000087495.17	PHACTR3	0.000212008	0.0102169	-0.872675
ENSG00000180921.7	FAM83H	0.000208756	0.0101767	-0.873087
ENSG00000100422.14	CERK	0.000201821	0.00991483	-0.873981
ENSG00000277406.2	SEC22B4P	0.00019666	0.00973962	-0.874662
ENSG00000115548.17	KDM3A	0.00018847	0.00944323	-0.875772
ENSG00000205593.12	DENND6B	0.000182103	0.00925791	-0.876661
ENSG00000239779.7	WBP1	0.000171893	0.00893522	-0.878139
ENSG00000077097.16	TOP2B	0.000168389	0.00891771	-0.878662
ENSG00000137207.12	YIPF3	0.000156966	0.00874911	-0.880429
ENSG00000176597.12	B3GNT5	0.000154472	0.00867983	-0.880828
ENSG00000114923.17	SLC4A3	0.000146295	0.00835568	-0.882173
ENSG00000143437.21	ARNT	0.000143335	0.00825456	-0.882674
ENSG00000234741.9	GAS5	0.000138359	0.00806841	-0.883535
ENSG00000184584.13	STING1	0.000131518	0.00786783	-0.884759
ENSG00000180044.6	C3orf80	0.000126669	0.00767706	-0.885658
ENSG00000123933.17	MXD4	0.000113732	0.00704681	-0.888194
ENSG00000188554.15	NBR1	0.000113318	0.00704681	-0.888279
ENSG00000178802.18	MPI	0.000111407	0.00696492	-0.888674
ENSG00000081154.12	PCNP	0.000108533	0.00684695	-0.889277
ENSG00000198842.10	STYXL2	0.000108187	0.00684695	-0.889351
ENSG00000100316.16	RPL3	0.000104473	0.00667086	-0.890152
ENSG00000142937.12	RPS8	9.86377e-05	0.00641675	-0.891456
ENSG00000125991.21	ERGIC3	9.71737e-05	0.00636167	-0.891793
ENSG00000204682.8	MIR1915HG	9.70234e-05	0.00636167	-0.891828
ENSG00000137154.13	RPS6	9.49423e-05	0.00634236	-0.892314
ENSG00000260032.2	NORAD	8.02104e-05	0.00559417	-0.896019
ENSG00000184408.10	KCND2	7.76064e-05	0.00546751	-0.896729
ENSG00000135486.19	HNRNPA1	7.15635e-05	0.00518155	-0.89845
ENSG00000175061.19	SNHG29	6.82191e-05	0.00504836	-0.899452
ENSG00000145741.17	BTF3	6.82087e-05	0.00504836	-0.899456
ENSG00000158828.8	PINK1	6.77923e-05	0.00504836	-0.899583
ENSG00000163564.15	PYHIN1	6.58966e-05	0.00504634	-0.900171
ENSG00000104870.13	FCGRT	6.32914e-05	0.00499103	-0.901002
ENSG00000100448.4	CTSG	5.24225e-05	0.00430516	-0.904788
ENSG00000196415.10	PRTN3	5.05293e-05	0.0042423	-0.905509
ENSG00000141376.23	BCAS3	4.82972e-05	0.00411237	-0.906388
ENSG00000219607.4	PPP1R3G	4.30765e-05	0.00393328	-0.908574
ENSG00000119865.9	CNRIP1	4.26832e-05	0.00393328	-0.908747
ENSG00000182568.17	SATB1	4.17208e-05	0.00391246	-0.909176
ENSG00000163346.17	PBXIP1	4.02584e-05	0.00382703	-0.909843
ENSG00000171488.15	LRRC8C	3.84764e-05	0.003715	-0.910681
ENSG00000089289.16	IGBP1	3.75389e-05	0.003715	-0.911135
ENSG00000106066.15	CPVL	3.23675e-05	0.00340325	-0.91381
ENSG00000138449.11	SLC40A1	2.75171e-05	0.00305528	-0.916645
ENSG00000172232.10	AZU1	2.67844e-05	0.00304706	-0.917107
ENSG00000007350.17	TKTL1	2.63998e-05	0.00303864	-0.917353
ENSG00000175482.9	POLD4	2.15266e-05	0.00257558	-0.920751
ENSG00000075213.11	SEMA3A	1.78768e-05	0.00230094	-0.923719
ENSG00000116005.12	PCYOX1	1.77184e-05	0.00230094	-0.923859
ENSG00000189241.8	TSPYL1	1.75529e-05	0.00230094	-0.924005
ENSG00000124098.10	FAM210B	1.70152e-05	0.00227071	-0.924489
ENSG00000147677.12	EIF3H	1.57281e-05	0.0021829	-0.925699
ENSG00000114779.20	ABHD14B	1.558e-05	0.0021829	-0.925843
ENSG00000155792.10	DEPTOR	1.37815e-05	0.00199243	-0.927686
ENSG00000135452.10	TSPAN31	1.35577e-05	0.00198071	-0.927928
ENSG00000197561.7	ELANE	1.19256e-05	0.00182033	-0.929798
ENSG00000146278.11	PNRC1	7.91432e-06	0.00133955	-0.93545
ENSG00000119801.13	YPEL5	6.59941e-06	0.00115941	-0.937804
ENSG00000063046.18	EIF4B	5.83991e-06	0.0010953	-0.939338
ENSG00000122042.10	UBL3	3.98014e-06	0.000876831	-0.943903
ENSG00000153094.24	BCL2L11	3.15474e-06	0.000768152	-0.946498
ENSG00000116016.14	EPAS1	3.06945e-06	0.000760729	-0.946796
ENSG00000186814.14	ZSCAN30	1.02976e-06	0.000310696	-0.95739
ENSG00000100129.18	EIF3L	8.78484e-07	0.000296664	-0.958741

## Sheet: Supplementary Table S5
Supplementary Table S5. Diseases and Functions categories of 143 DEGs in THP-1 cells treated with 10 μg/ml RTD-1
Categories	Diseases or Functions Annotation	p-value	Predicted Activation State	Activation z-score	Molecules	# Molecules
Antimicrobial Response,Inflammatory Response	Antiviral response	2.04e-37	Increased	3.229	ADAR,BST2,DDX60,DHX58,DTX3L,EIF2AK2,IFI16,IFI27,IFI44,IFI44L,IFI6,IFIH1,IFIT1,IFIT2,IFIT3,IFIT5,IFITM1,IFITM3,IRF7,IRF9,ISG15,ISG20,MX1,MX2,OAS1,OAS2,OAS3,OASL,PARP9,PLSCR1,RIGI,RSAD2,SHFL,STAT1,TNF,TRIM22	36
Inflammatory Disease,Neurological Disease,Organismal Injury and Abnormalities,Skeletal and Muscular Disorders	Multiple Sclerosis	9.78e-13	Increased	2.985	AXL,BST2,CD52,EGR1,EPSTI1,IFI35,IFIT1,IRF7,ISG15,LY6E,MX1,NLRP12,OAS1,OAS3,PTGS2,RNF213,RSAD2,TNF,TRIM22	19
Neurological Disease,Organismal Injury and Abnormalities,Skeletal and Muscular Disorders	Neuromuscular disease	4.32e-12	Increased	2.985	ADAR,AXL,B4GALNT1,BST2,CD52,DTX3L,EGR1,EGR2,EIF2AK2,EPSTI1,FOS,IFI35,IFI44,IFIH1,IFIT1,IFIT3,IRF7,ISG15,LGALS3BP,LY6E,MT1G,MX1,NLRP12,OAS1,OAS3,PARP12,PARP9,PSAT1,PTGS2,RIGI,RNF213,RSAD2,SAMD9L,STAP1,STAT1,TNF,TRIM22,TYMP	38
Inflammatory Disease,Neurological Disease,Organismal Injury and Abnormalities,Skeletal and Muscular Disorders	Relapsing-remitting multiple sclerosis	1.23e-10	Increased	2.985	CD52,EPSTI1,IFIT1,IRF7,ISG15,LY6E,MX1,OAS1,OAS3,PTGS2,RSAD2	11
Neurological Disease,Organismal Injury and Abnormalities,Skeletal and Muscular Disorders	Progressive neuromuscular disease	2.36e-09	Increased	2.985	AXL,BST2,CD52,EGR1,EPSTI1,IFI35,IFIT1,IRF7,ISG15,LY6E,MX1,NLRP12,OAS1,OAS3,PTGS2,RNF213,RSAD2,STAP1,TNF,TRIM22	20
Neurological Disease,Organismal Injury and Abnormalities,Skeletal and Muscular Disorders	Neuromuscular disease with neuropathy	1.01e-08	Increased	2.985	AXL,BST2,CD52,EGR1,EPSTI1,IFI35,IFIT1,IRF7,ISG15,LY6E,MX1,NLRP12,OAS1,OAS3,PTGS2,RNF213,RSAD2,STAP1,TNF,TRIM22	20
Neurological Disease,Organismal Injury and Abnormalities	Progressive neuropathy	4.39e-07	Increased	2.985	AXL,BST2,CD52,EGR1,EGR2,EPSTI1,GPNMB,IFI35,IFIT1,IRF7,ISG15,LY6E,MX1,NLRP12,OAS1,OAS3,PTGS2,RNF213,RSAD2,STAP1,TNF,TRIM22	22
Neurological Disease,Organismal Injury and Abnormalities	Progressive motor neuropathy	1.38e-06	Increased	2.985	AXL,BST2,CD52,EGR1,EPSTI1,GPNMB,IFI35,IFIT1,IRF7,ISG15,LY6E,MX1,NLRP12,OAS1,OAS3,PTGS2,RNF213,RSAD2,STAP1,TNF,TRIM22	21
Antimicrobial Response,Inflammatory Response	Antimicrobial response	7.3e-35	Increased	2.765	ADAR,BST2,DDX60,DHX58,DTX3L,EIF2AK2,IFI16,IFI27,IFI44,IFI44L,IFI6,IFIH1,IFIT1,IFIT2,IFIT3,IFIT5,IFITM1,IFITM3,IL27RA,IRF7,IRF9,ISG15,ISG20,MX1,MX2,NLRC4,OAS1,OAS2,OAS3,OASL,PARP9,PLSCR1,RIGI,RNF213,RSAD2,SHFL,SLC11A1,STAT1,TNF,TRIM22	40
Cell Death and Survival,Organismal Injury and Abnormalities	Cell death of immune cells	1.85e-06	Increased	2.596	ADAR,ARID5B,AXL,CHAC1,DHX58,EGR1,EGR3,EIF2AK2,EPAS1,FOS,IFIH1,IL27RA,ISG15,LGALS9,MX1,NLRC4,PARP14,STAT1,TNF,ZFP36	20
Antimicrobial Response,Inflammatory Response	Antiviral response of cells	5.47e-07	Increased	2.433	DHX58,EIF2AK2,IFIH1,IRF9,RIGI,STAT1	6
Cellular Development,Cellular Growth and Proliferation	Cell proliferation of tumor cell lines	0.000487	Increased	2.208	ADAR,ASNS,AXL,BTG2,CMPK2,DEPTOR,DHX58,EGR1,EGR2,EIF2AK2,EPAS1,ETV7,FOS,IFI16,IFIT1,IFIT2,IFITM1,IFITM3,LGALS3BP,NAB2,OAS3,PARP10,PCK2,PHGDH,PTGS2,RASGRF1,RIGI,SAMD9L,SLC7A5,SP110,STAT1,TNF,USP18,VCAM1,ZFP36	35
Neurological Disease,Organismal Injury and Abnormalities	Progressive neurological disorder	9.17e-05	Increased	2.202	AXL,B4GALNT1,BST2,CD52,EGR1,EGR2,EIF2AK2,EPSTI1,GPNMB,IFI35,IFIT1,IFITM3,IRF7,ISG15,LY6E,MX1,NLRP12,OAS1,OAS3,PTGS2,RNF213,RSAD2,STAP1,TNF,TRIM22	25
Cell Death and Survival,Organismal Injury and Abnormalities	Cell death of myeloid cells	0.000224	Increased	2.004	EIF2AK2,EPAS1,FOS,ISG15,LGALS9,NLRC4,STAT1,TNF,ZFP36	9
Cellular Development,Cellular Growth and Proliferation,Hematological System Development and Function,Hematopoiesis,Lymphoid Tissue Structure and Development,Tissue Development	Development of macrophages	0.000537	Decreased	-2.168	EGR1,FOS,NLRP12,STAT1,TNF	5
Cancer,Gastrointestinal Disease,Organismal Injury and Abnormalities	Digestive system cancer	2.67e-05	Decreased	-2.173	ADAR,ADM2,APOL6,ARID5B,ASNS,ATP10A,AXL,B4GALNT1,BST2,CALN1,CD209,CHAC1,CMPK2,CNRIP1,CTSH,DDX60,DENND6B,DEPTOR,DHX58,DTX3L,EGR1,EGR2,EGR3,EIF2AK2,EPAS1,EPSTI1,ETV7,FBXO6,FOS,GPAT3,GPNMB,GPR68,HELZ2,HERC5,HERC6,HESX1,IFI16,IFI27,IFI44L,IFI6,IFIH1,IFIT1,IFIT2,IFIT3,IFIT5,IFITM1,IFITM3,IRF7,IRF9,ISG15,ISG20,ITPKA,JDP2,LAP3,LDHD,LGALS3BP,LGALS9,LINC03040,LTA4H,LY6E,MT1F,MT1G,MX1,MX2,MYBPH,NAB2,NLRC4,N…	118
Cancer,Organismal Injury and Abnormalities	Breast or colorectal cancer	4.34e-06	Decreased	-2.2	ADAR,ADM2,ARID5B,ASNS,ATP10A,AXL,B4GALNT1,BST2,BTG2,CALN1,CD209,CHAC1,CMPK2,DDX60,DEPTOR,DHX58,DTX3L,EGR1,EGR2,EGR3,EIF2AK2,EPAS1,EPSTI1,ETV7,FOS,GPAT3,GPR68,HELZ2,HERC5,HERC6,IER2,IFI16,IFI44L,IFIH1,IFIT1,IFITM1,IFITM3,IL27RA,IRF7,IRF9,ISG20,LDHD,LGALS3BP,LGALS9,LY6E,MT1F,MT1G,MX1,MYBPH,NAB2,NLRC4,NLRP12,OAS1,OAS2,PARP10,PARP12,PARP14,PARP9,PCDH12,PCK2,PLEKHA4,PLSCR1,PSAT1,PTGS2,RASGRF1,REC8,RNF…	90
Cell-To-Cell Signaling and Interaction,Hematological System Development and Function,Immune Cell Trafficking,Inflammatory Response	Binding of macrophages	0.000133	Decreased	-2.201	AXL,PTGS2,STAT1,TNF,VCAM1	5
Infectious Diseases,Organismal Injury and Abnormalities	Infection by Picornaviridae	1.38e-05	Decreased	-2.209	DHX58,EIF2AK2,IFIH1,IRF7,STAT1	5
Cancer,Gastrointestinal Disease,Organismal Injury and Abnormalities	Digestive organ tumor	3.32e-05	Decreased	-2.256	ADAR,ADM2,APOL6,ARID5B,ASNS,ATP10A,AXL,B4GALNT1,BST2,CALN1,CD209,CHAC1,CMPK2,CNRIP1,CTSH,DDX60,DENND6B,DEPTOR,DHX58,DTX3L,EGR1,EGR2,EGR3,EIF2AK2,EPAS1,EPSTI1,ETV7,FBXO6,FOS,GPAT3,GPNMB,GPR68,HELZ2,HERC5,HERC6,HESX1,IFI16,IFI27,IFI44L,IFI6,IFIH1,IFIT1,IFIT2,IFIT3,IFIT5,IFITM1,IFITM3,IL27RA,IRF7,IRF9,ISG15,ISG20,ITPKA,JDP2,LAP3,LDHD,LGALS3BP,LGALS9,LINC03040,LTA4H,LY6E,MT1F,MT1G,MX1,MX2,MYBPH,NAB2,…	119
Infectious Diseases,Organismal Injury and Abnormalities	Production of virus	1.17e-08	Decreased	-2.555	ADAR,BST2,EIF2AK2,HERC5,HERC6,IFIH1,MX1,RSAD2,TNF,TRIM22	10
Infectious Diseases,Organismal Injury and Abnormalities	Replication of Murine herpesvirus 4	1.42e-13	Decreased	-2.646	ADAR,IFIH1,ISG20,MX2,OAS1,PARP12,RIGI,STAT1	8
Infectious Diseases,Organismal Injury and Abnormalities	Replication of vesicular stomatitis virus	1.57e-10	Decreased	-2.669	IFIH1,IFITM3,ISG20,LY6E,OAS1,OASL,PARP12,RIGI,SP110,TAP1	10
Skeletal and Muscular System Development and Function	Quantity of bone	0.000282	Decreased	-2.752	EGR1,EGR2,FOS,GPNMB,IFIH1,JDP2,NAB2,STAT1,TNF	9
Infectious Diseases,Organismal Injury and Abnormalities	Infection of mammalia	2.56e-10	Decreased	-2.825	DHX58,EIF2AK2,FOS,IFIH1,IFIT2,IL27RA,IRF7,IRF9,ISG15,JDP2,NLRC4,RIGI,SIGLEC1,SLC11A1,STAT1,TAP1,TNF,USP18	18
Infectious Diseases,Organismal Injury and Abnormalities	Replication of Hepatitis C virus	2.31e-13	Decreased	-3.309	ADAR,BST2,EIF2AK2,IFI27,IFI6,IFIT1,IFITM1,IFITM3,ISG15,RIGI,RSAD2,UBE2L6	12
Infectious Diseases,Organismal Injury and Abnormalities	Replication of Flaviviridae	4.55e-14	Decreased	-3.412	ADAR,BST2,EIF2AK2,IFI27,IFI6,IFIT1,IFITM1,IFITM3,ISG15,OASL,RIGI,RSAD2,UBE2L6	13
Infectious Diseases,Organismal Injury and Abnormalities	Replication of RNA virus	1.18e-19	Decreased	-3.52	ADAR,BST2,CD209,EIF2AK2,EPAS1,HERC5,IFI27,IFI6,IFIH1,IFIT1,IFITM1,IFITM3,IRF7,ISG15,ISG20,LGALS9,LY6E,MX1,OAS1,OAS3,OASL,PARP12,PARP14,PTGS2,RIGI,RSAD2,SP110,STAT1,TAP1,TNF,TRIM34,UBE2L6,USP18	33
Infectious Diseases,Organismal Injury and Abnormalities	Viral Infection	3.43e-24	Decreased	-3.586	ADAR,ATP10A,AXL,BST2,BTG2,CALCOCO1,CD209,DHX58,EGR1,EGR3,EIF2AK2,EPAS1,EPSTI1,FOS,GPAT3,H2AC6,HERC5,HERC6,IER2,IFI27,IFI35,IFI44,IFI44L,IFI6,IFIH1,IFIT1,IFIT2,IFIT3,IFITM1,IFITM3,IRF7,IRF9,ISG15,ISG20,ITPKA,LGALS3BP,LGALS9,LTA4H,LY6E,MX1,MX2,OAS1,OAS2,OAS3,OASL,PARP12,PARP14,PARP9,PLSCR1,PTGS2,RIGI,RSAD2,SAMD9,SAMD9L,SEMA3A,SIGLEC1,SP110,STAT1,TAP1,TNF,TRIM22,TRIM34,UBE2L6,USP18,VCAM1,XAF1,ZFP36	67
Cell Signaling	Viral life cycle	4.61e-30	Decreased	-3.701	ADAR,AXL,BST2,CD209,EIF2AK2,IFI16,IFIH1,IFIT1,IFIT5,IFITM1,IFITM3,ISG15,ISG20,MX1,OAS1,OAS3,OASL,PARP10,PLSCR1,PTGS2,RSAD2,SHFL,TNF	23
Infectious Diseases,Organismal Injury and Abnormalities	Replication of virus	4.11e-20	Decreased	-3.888	ADAR,BST2,CD209,EGR1,EIF2AK2,EPAS1,HERC5,IFI27,IFI6,IFIH1,IFIT1,IFITM1,IFITM3,IRF7,ISG15,ISG20,LGALS9,LY6E,MX1,MX2,OAS1,OAS3,OASL,PARP12,PARP14,PTGS2,RIGI,RSAD2,SP110,STAT1,TAP1,TNF,TRIM34,UBE2L6,USP18	35
Cell Signaling	Replication of viral replicon	3.24e-31	Decreased	-4.16	ADAR,BST2,EIF2AK2,IFI16,IFIH1,IFIT1,IFIT5,IFITM1,IFITM3,ISG15,ISG20,MX1,OAS1,OAS3,OASL,PARP10,PLSCR1,PTGS2,RSAD2,SHFL,TNF	21
© 2000-2024 QIAGEN. All rights reserved.

## Sheet: Supplementary Table S6
Supplementary Table S6. Upstream regulators identified by analysis of 143 DEGs between 10 μg/ml RTD-1 treated and control THP-1 cells.
Upstream Regulator	Expr Fold Change	Molecule Type	Predicted Activation State	Activation z-score	p-value of overlap	Target Molecules in Dataset
NONO		transcription regulator	Activated	6.493	2.85e-64	ATP10A,CMPK2,DDX58,DDX60,EIF2AK2,EPSTI1,HERC5,HERC6,HESX1,IFI27,IFI44,IFI44L,IFI6,IFIH1,IFIT1,IFIT2,IFIT3,IFIT5,IFITM1,ISG15,ISG20,LGALS3BP,LY6E,MX1,MX2,OAS1,OAS2,OAS3,OASL,PARP14,PARP9,PLSCR1,RNF213,RSAD2,SAMD9,SAMD9L,SIGLEC1,SP110,STAT1,TRIM22,UBE2L6,USP18,XAF1
IFNL1		cytokine	Activated	6.218	3.8e-67	APOL6,BST2,CHAC1,CMPK2,DDX58,DDX60,EIF2AK2,HERC5,HERC6,IFI27,IFI35,IFI44,IFI44L,IFI6,IFIH1,IFIT1,IFIT2,IFIT3,IFIT5,IFITM1,IFITM3,IRF9,ISG15,ISG20,LGALS3BP,MX1,OAS1,OAS2,OAS3,OASL,PLSCR1,RSAD2,SAMD9,SHFL,SP110,STAT1,TRIM22,UBE2L6,USP18,XAF1
IFNA2		cytokine	Activated	6.033	3.31e-65	APOL6,BST2,CMPK2,DDX58,DDX60,EIF2AK2,HERC5,HERC6,IFI16,IFI27,IFI35,IFI44,IFI44L,IFI6,IFIH1,IFIT1,IFIT2,IFIT3,IFIT5,IFITM1,IFITM3,IRF7,IRF9,ISG15,ISG20,LGALS3BP,LY6E,MT1F,MT1G,MX1,MX2,OAS1,OAS2,OAS3,OASL,PARP12,PARP9,PLSCR1,REC8,RSAD2,SAMD9,SHFL,SP110,STAT1,TAP1,TNF,TRIM22,UBE2L6,USP18,VCAM1,XAF1
IRF7	3.317	transcription regulator	Activated	6.025	5.7e-49	ADAR,CMPK2,DDX58,DHX58,HELZ2,HERC5,IFI16,IFI35,IFI44,IFI44L,IFI6,IFIH1,IFIT1,IFIT2,IFIT3,IFITM1,IFITM3,IRF7,IRF9,ISG15,ISG20,MX1,MX2,OAS1,OAS2,OAS3,OASL,PARP12,PARP14,PLSCR1,RSAD2,SAMD9L,STAT1,TAP1,TRIM22,UBE2L6,USP18,XAF1
PRL		cytokine	Activated	5.822	7.03e-54	ADAR,BST2,CMPK2,CTSH,DDX58,DHX58,DTX3L,EGR1,EIF2AK2,EPSTI1,FOS,GPNMB,HELZ2,HERC5,HERC6,IFI35,IFI44,IFI44L,IFI6,IFIH1,IFIT1,IFIT3,IFIT5,IFITM1,IRF7,IRF9,ISG15,LY6E,MX2,NAB2,OAS1,OAS2,OAS3,PARP10,PARP12,PARP14,PLSCR1,REC8,RSAD2,SAMD9,SAMD9L,SHFL,SHISA5,SP110,STAT1,TNF,USP18,XAF1
IFNG		cytokine	Activated	5.518	6.89e-41	APOL6,ASNS,BST2,CD209,CHAC1,CMPK2,CTSH,DDX58,DDX60,DTX3L,EGR1,EGR2,EGR3,EIF2AK2,ETV7,FOS,HERC6,IER2,IFI16,IFI27,IFI35,IFI44,IFI44L,IFI6,IFIH1,IFIT1,IFIT2,IFIT3,IFIT5,IFITM1,IFITM3,IRF7,IRF9,ISG15,ISG20,LGALS3BP,LGALS9,LY6E,MT1F,MT1G,MX1,MX2,OAS1,OAS2,OAS3,OASL,PARP14,PARP9,PHGDH,PLSCR1,PTGS2,RSAD2,SAMD9,SLC11A1,SLC7A5,SP110,STAT1,TAP1,TNF,TRIM22,TYMP,UBE2L6,USP18,VCAM1,WARS1,XAF1,ZFP36
IFNB1		cytokine	Activated	5.463	5.57e-35	APOL6,AXL,BST2,CMPK2,DDX58,DHX58,EIF2AK2,FOS,HERC5,IFI16,IFI27,IFI6,IFIH1,IFIT1,IFIT2,IFIT3,IFITM1,IRF7,IRF9,ISG15,ISG20,MX1,MX2,OAS1,OAS2,PARP10,PARP12,PARP14,PARP9,PTGS2,RSAD2,STAT1,TNF,USP18,XAF1
Interferon alpha		group	Activated	5.336	1.36e-61	ADAR,ASNS,AXL,BST2,BTG2,CD209,DDX58,DHX58,EIF2AK2,EPSTI1,FBXO6,FOS,HELZ2,HERC5,HERC6,IFI16,IFI27,IFI35,IFI44,IFI44L,IFI6,IFIH1,IFIT1,IFIT2,IFIT3,IFITM1,IFITM3,IRF7,IRF9,ISG15,ISG20,LAP3,LGALS3BP,LGALS9,MX1,MX2,OAS1,OAS2,OAS3,PARP10,PARP12,PARP14,PARP9,PLSCR1,PTGS2,RNF213,RSAD2,SAMD9,SAMD9L,SHFL,SIGLEC1,SP110,STAP1,STAT1,TAP1,TNF,TRIM22,TYMP,UBE2L6,USP18,VCAM1,WARS1
IRF3		transcription regulator	Activated	5.214	3.95e-39	ADAR,CMPK2,DDX58,DDX60,DHX58,EIF2AK2,HELZ2,IFI16,IFI27,IFI44,IFI44L,IFI6,IFIH1,IFIT1,IFIT2,IFIT3,IFITM3,IRF7,ISG15,ISG20,OAS1,OAS2,OAS3,OASL,PARP12,PARP14,RSAD2,SAMD9L,STAT1,TAP1,TNF,UBE2L6,USP18,VCAM1
MAVS		other	Activated	4.764	5.63e-32	ADAR,CMPK2,DDX58,DHX58,IFI27,IFIH1,IFIT1,IFIT2,IFIT3,IFITM1,IFITM3,IRF7,ISG15,ISG20,MX1,OAS1,OAS2,OAS3,OASL,PARP12,RSAD2,SLC11A1,STAT1,TNF,UBE2L6,USP18
IFN Beta		group	Activated	4.672	5.87e-38	BST2,BTG2,CMPK2,DDX58,DHX58,EIF2AK2,HERC5,HERC6,IFI16,IFI27,IFI35,IFI44,IFI6,IFIH1,IFIT1,IFIT2,IFIT3,IFITM1,IRF7,IRF9,ISG15,ISG20,LGALS9,MX1,MX2,OAS1,OAS2,OAS3,OASL,RSAD2,STAT1,TAP1,TNF,USP18,XAF1
STAT1	2.559	transcription regulator	Activated	4.585	2e-46	APOL6,AXL,BST2,CMPK2,DDX60,EGR1,EIF2AK2,EPSTI1,FOS,HERC6,IFI16,IFI27,IFI35,IFI44,IFI44L,IFI6,IFIH1,IFIT1,IFIT2,IFIT3,IFITM1,IFITM3,IRF7,IRF9,ISG15,LY6E,MX1,OAS1,OAS2,OAS3,OASL,PARP9,PLSCR1,PTGS2,RNF213,RSAD2,SAMD9L,SP110,STAT1,TAP1,TNF,TRIM22,TYMP,USP18,VCAM1,WARS1,XAF1
SPI1		transcription regulator	Activated	4.523	2.98e-29	CD209,CMPK2,EGR2,FOS,HELZ2,IFI27,IFI44,IFI44L,IFI6,IFIT1,IFIT2,IFIT3,IFITM1,IFITM3,IRF7,IRF9,ISG15,ISG20,JDP2,LY6E,MT1F,MT1G,MX1,OASL,PARP12,PTGS2,RSAD2,SP110,TNF,TRIM22,USP18
FOXC1		transcription regulator	Activated	4.491	2.03e-27	ADAR,BST2,FOS,GPNMB,IFI27,IFI35,IFI6,IFIT1,IFIT2,IFIT3,IFITM1,IFITM3,ISG15,ISG20,JDP2,MX1,OAS1,OAS2,OAS3,OASL,STAT1,TRIM22,USP18,XAF1
TGM2		enzyme	Activated	4.429	5.38e-27	BTG2,DDX60,IFI35,IFI6,IFIT1,IFIT2,IFIT3,IFIT5,IRF9,LGALS9,LY6E,NLRC4,OAS1,OAS2,OAS3,OASL,PARP14,PARP9,PLSCR1,RNF213,SAMD9L,SP110,STAT1,TAP1,TNF,TRIM22,XAF1
IRF1		transcription regulator	Activated	4.385	3.95e-39	APOL6,CMPK2,DDX58,EIF2AK2,HELZ2,IFI27,IFI35,IFI44,IFI44L,IFI6,IFIH1,IFIT1,IFIT2,IFIT3,IFIT5,IFITM1,IFITM3,IRF7,IRF9,ISG15,MX1,OAS1,OAS2,OAS3,OASL,PTGS2,RSAD2,SP110,STAT1,TAP1,TNF,TRIM22,VCAM1,XAF1
Ifnar		group	Activated	4.378	7.49e-36	AXL,DDX58,EIF2AK2,IFI16,IFI35,IFIH1,IFIT2,IFIT3,IFITM3,IRF7,IRF9,ISG15,ISG20,LGALS3BP,OAS1,OAS2,OASL,RNF213,RSAD2,STAT1,TAP1,TNF,UBE2L6,USP18,VCAM1,XAF1
PML	1.442	transcription regulator	Activated	4.371	7.21e-25	BST2,DDX60,EPSTI1,HERC6,IFI27,IFI35,IFI44,IFI44L,IFIH1,IFIT1,IFIT3,IFITM1,IRF7,ISG15,ISG20,MX1,OAS1,OAS2,OAS3,PLSCR1,STAT1,TAP1,TNF
RNY3		other	Activated	4.243	1.87e-34	DDX60,EPSTI1,HERC5,IFI44,IFI44L,IFIT1,IFIT3,IFITM3,ISG15,LY6E,MX1,OAS1,OAS2,OAS3,OASL,RSAD2,SIGLEC1,XAF1
IFNA1/IFNA13		cytokine	Activated	4.243	1.73e-28	DHX58,EIF2AK2,IFI27,IFI6,IFIH1,IFIT1,IFIT2,IFITM1,IRF7,ISG15,MX1,OAS1,OAS2,PLSCR1,PTGS2,RSAD2,SIGLEC1,STAT1,UBE2L6
STING1		other	Activated	4.105	1.98e-29	DDX58,DDX60,IFI16,IFI27,IFI35,IFI44,IFI44L,IFIT1,IFIT2,IFIT3,IFITM1,IFITM3,IRF7,IRF9,ISG15,MX1,OAS1,OAS3,OASL,PLEKHA4,RSAD2,SLC11A1,TNF,USP18
SENP3		peptidase	Activated	4	1.24e-24	EIF2AK2,IFI44,IFIT2,IFIT3,IRF7,ISG15,ISG20,OAS2,OASL,RSAD2,SP110,STAT1,TAP1,TYMP,WARS1,XAF1
mir-183		microRNA	Activated	3.969	2.53e-23	CMPK2,DDX58,DDX60,EGR1,HERC6,IFI44L,IFI6,IFIT1,IFITM1,ISG15,OAS2,RSAD2,SAMD9,SP110,STAT1,XAF1
Ifn		group	Activated	3.926	9.06e-25	DDX58,DHX58,EIF2AK2,FOS,IFI16,IFIH1,IFIT1,IFITM1,IFITM3,IRF7,ISG15,ISG20,MX1,OAS2,OAS3,OASL,RSAD2,STAT1,TAP1,TRIM22,TYMP
mir-96		microRNA	Activated	3.719	4.82e-21	CMPK2,DDX58,DDX60,HERC6,IFI44L,IFI6,IFIT1,IFITM1,ISG15,OAS2,RSAD2,SAMD9,SP110,XAF1
IRF5		transcription regulator	Activated	3.652	1.02e-31	CMPK2,DDX58,DHX58,IFI44,IFIH1,IFIT1,IFIT2,IFIT3,IFITM3,IRF7,ISG15,ISG20,OAS1,OAS2,OASL,PARP12,PLSCR1,PTGS2,RSAD2,SP110,STAT1,TNF,UBE2L6
EIF2AK2	2.715	kinase	Activated	3.594	7.65e-32	DDX58,EGR1,EIF2AK2,FOS,IFI27,IFI35,IFI6,IFIT1,IFIT2,IFIT5,IFITM1,ISG15,ISG20,LGALS3BP,OAS1,OAS3,PARP12,PARP9,PLSCR1,REC8,STAT1,TNF,UBE2L6,USP18
CGAS		enzyme	Activated	3.576	1.31e-29	DDX60,HERC5,IFI27,IFI44,IFI44L,IFI6,IFIT1,IFIT2,IFIT3,IRF7,ISG15,MX1,OAS1,OAS3,OASL,RSAD2,TNF,USP18
IL21		cytokine	Activated	3.5	1.41e-14	CMPK2,EGR1,EIF2AK2,HERC6,IFI16,IFIT1,IFIT2,IFIT3,IRF7,ISG15,OAS2,OASL,RSAD2,TAP1,TNF,USP18
VCAN		other	Activated	3.497	5.1e-15	IFI44,IFI44L,IFI6,IFIT1,IFIT2,IFITM1,MX1,MX2,OAS2,OAS3,PARP14,STAT1,TNF,TRIM22,VCAM1,XAF1
JAK		group	Activated	3.464	2.78e-19	CD209,DDX58,EIF2AK2,IFI6,IFIH1,IFIT1,IFIT2,IFIT3,IFITM3,ISG15,PTGS2,RSAD2,STAT1
DDX58	2.42	enzyme	Activated	3.307	2.36e-26	DDX58,EIF2AK2,HERC5,IFI27,IFI35,IFI44,IFIH1,IFIT1,IFIT2,IFIT3,IFITM1,IRF7,ISG15,ISG20,MX1,OAS1,OAS3,PTGS2,RSAD2,SLC11A1,STAT1,TNF,USP18
IFNL4		cytokine	Activated	3.278	2.19e-23	DDX58,DHX58,IFI6,IFIH1,IFIT1,ISG15,MX1,OAS1,OAS2,OASL,STAT1
IFN type 1		group	Activated	3.24	1.39e-14	BST2,DDX58,DHX58,EIF2AK2,IFI16,IFIH1,IFIT1,IFIT2,ISG15,OASL,STAT1
ZBTB10		transcription regulator	Activated	3.174	1.05e-16	DDX58,DHX58,DTX3L,IFI16,IFIH1,IFIT1,IFIT2,IFIT3,IFITM3,ISG15,ISG20,OAS1,OASL,PARP9,PTGS2,TNF,XAF1
TLR9		transmembrane receptor	Activated	3.113	1.4e-19	EGR1,IFI16,IFI35,IFI44L,IFIT1,IFIT2,IFIT3,IFITM1,IRF7,IRF9,ISG15,ISG20,MX1,MX2,OAS2,OAS3,PTGS2,RSAD2,SGMS2,STAT1,TNF,USP18
TERT		enzyme	Activated	3.11	7.66e-19	ASNS,DDX58,IFI16,IFI27,IFI35,IFI44,IFIH1,IFIT1,IFIT2,IFIT3,IFITM3,IRF7,ISG15,ISG20,MX1,OAS1,OAS2,OASL,PTGS2,TNF
IFNAR1		transmembrane receptor	Activated	3.061	7.52e-30	AXL,CMPK2,EIF2AK2,IFI16,IFI44,IFI6,IFIH1,IFIT2,IFIT3,IFITM1,IRF7,ISG15,MX2,OAS1,OAS2,OAS3,OASL,PARP12,PTGS2,RSAD2,STAT1,TNF,TRIM22,USP18,VCAM1,XAF1
PAF1		other	Activated	3.051	2.76e-20	DDX58,H2AC6,HELZ2,HERC5,IFI44,IFI44L,IFIT3,IFITM3,ISG15,ISG20,OAS2,OAS3,OASL,ZFP36
TLR7		transmembrane receptor	Activated	3.044	2.37e-14	IFI35,IFI44,IFI44L,IFIT1,IFIT3,IFITM1,IRF7,IRF9,ISG15,ISG20,MX1,MX2,OAS2,OAS3,RSAD2,STAT1,TNF
BTK		kinase	Activated	3.035	1.69e-14	IFI35,IFI44L,IFIT1,IFIT3,IFITM1,IRF9,ISG15,ISG20,MX1,MX2,OAS2,OAS3,STAT1,TNF
PARP9	3.785	enzyme	Activated	2.975	4.11e-15	IFI44,IFIT1,IFIT2,IFIT3,IRF7,ISG15,OAS2,SP110,STAT1
IFN alpha/beta		group	Activated	2.945	1.98e-09	AXL,IFI16,IFIT2,IFIT3,IRF7,LY6E,RNF213,RSAD2,STAT1
MEF2A		transcription regulator	Activated	2.828	3.76e-08	FOS,IFI44,IFIT2,IFIT3,IRF7,ISG20,OAS1,RSAD2
IRF9	2.666	transcription regulator	Activated	2.778	1.04e-17	IFI27,IFIT1,IFIT2,IFIT3,IFITM1,IFITM3,IRF7,ISG15,MX1,OAS2,STAT1,TNF,USP18
IFNA4		cytokine	Activated	2.728	7.86e-10	IFIH1,IFIT1,IFIT2,ISG15,MX1,OASL,RSAD2,USP18
IFNE		cytokine	Activated	2.714	1.39e-15	BST2,HERC5,IFIH1,IFIT2,IFITM3,ISG15,ISG20,MX2,PTGS2,STAT1,USP18
IFNA14		cytokine	Activated	2.586	1.26e-11	IFIH1,IFIT1,IRF7,ISG15,ISG20,MX1,RSAD2
EIF2AK4		kinase	Activated	2.586	2.87e-09	ASNS,CHAC1,EGR1,PCK2,PHGDH,PSAT1,TNF
MSC		transcription regulator	Activated	2.53	5.77e-12	DDX60,EPSTI1,GPAT3,IFI27,IFI44,IFI44L,IFIT1,IRF7,TRIB1,XAF1
STAT2	1.341	transcription regulator	Activated	2.519	4.42e-26	IFI27,IFI35,IFI6,IFIT1,IFIT2,IFIT3,IFITM1,IRF7,IRF9,ISG15,MX1,OAS1,OAS2,RSAD2,STAT1,TNF,USP18,WARS1
IFN Lambda		group	Activated	2.449	2.06e-11	DDX58,ISG15,OAS1,OAS2,OAS3,USP18
CX3CL1		cytokine	Activated	2.449	2.55e-05	GPNMB,IFI16,IFIT2,IFIT3,IRF7,LGALS3BP,TNF
IFNAR2		transmembrane receptor	Activated	2.449	9.95e-21	DDX58,HERC5,IFI44,IFI6,IFIH1,IFITM1,ISG15,MX2,OAS1,OAS2,TRIM22,UBE2L6,USP18,XAF1
TNK1		kinase	Activated	2.449	5.35e-10	IFI16,IFIH1,IFIT2,IRF7,ISG20,OAS2
SMARCB1		transcription regulator	Activated	2.449	0.000386	EIF2AK2,FOS,IFI16,IFITM1,MX1,OAS1,OAS3
BRCA1	1.182	transcription regulator	Activated	2.447	6.68e-12	DDX58,EGR1,IFI27,IFI6,IFIT1,IFIT2,IFIT3,IFITM1,IRF7,MX1,PLSCR1,STAT1,TAP1,TNF
CD274		enzyme	Activated	2.447	6.36e-07	IFIT1,IFIT3,MX1,OAS1,OAS2,PTGS2,TNF
CLEC12A		other	Activated	2.425	4.57e-14	IFIT2,IFIT3,IRF7,ISG15,RSAD2,USP18
ISGF3		complex	Activated	2.408	2.91e-12	EIF2AK2,IFIH1,IFIT2,IRF7,ISG15,MX1,RSAD2
SGPL1		enzyme	Activated	2.401	9.51e-09	DDX58,IFIT1,ISG15,MX1,OAS1,PTGS2
FADD		other	Activated	2.357	6.11e-12	DDX58,DHX58,EGR1,EIF2AK2,FOS,IFIH1,IFIT2,IRF7,LY6E,STAT1,TNF
IKBKE		kinase	Activated	2.351	1.32e-14	ADAR,IFI16,IFIH1,IFIT1,IFIT2,IFIT3,IRF7,PHGDH,PSAT1,PTGS2,RSAD2,STAT1,TNF
G protein alphai		group	Activated	2.345	7.9e-10	DDX58,FOS,IFIH1,IFIT3,IFITM3,ISG15,RSAD2,TAP1,USP18
SAMSN1		other	Activated	2.309	3.34e-13	CMPK2,HELZ2,IFIT2,IFIT3,IRF7,ISG15,ISG20,OASL,PTGS2,RSAD2,STAT1,TNF
SASH1		other	Activated	2.309	1.5e-14	CMPK2,HELZ2,IFIT2,IFIT3,IRF7,ISG15,ISG20,OASL,PTGS2,RSAD2,STAT1,TNF
ATF4	1.397	transcription regulator	Activated	2.252	5.57e-07	ASNS,CHAC1,PCK2,PHGDH,PSAT1,PTGS2,SESN2,SLC7A5,TNF,WARS1
mir-15		microRNA	Activated	2.251	9.58e-07	DDX58,IFIT1,ISG15,MX1,OAS1,PTGS2,TNF
IFNL3		cytokine	Activated	2.25	5.93e-12	DDX58,IFIH1,ISG20,MX1,RSAD2,STAT1,TNF,USP18
DHCR24	1.207	enzyme	Activated	2.236	9.63e-09	IFITM3,IRF7,ISG15,LY6E,TNF
IFNK		cytokine	Activated	2.236	2.4e-07	EIF2AK2,IFIH1,MX1,OAS1,STAT1
SYVN1		transporter	Activated	2.236	0.00196	AXL,HERC5,IFI44,LGALS3BP,SLC7A5
FZD9		G-protein coupled receptor	Activated	2.219	4.54e-08	IFI16,IFI44,IRF7,ISG15,STAT1
FOSL1		transcription regulator	Activated	2.207	0.000214	AXL,EGR1,EGR2,FOS,TNF
POU2AF1		transcription regulator	Activated	2.195	0.000182	IFI44,IFI44L,IFIT3,IFITM1,MX1
RB1		transcription regulator	Activated	2.177	0.0385	EGR1,EGR3,FOS,IFITM3,MT1G,TNF,ZFP36
TLR3		transmembrane receptor	Activated	2.159	5.59e-24	CMPK2,DDX58,DHX58,EIF2AK2,FOS,HERC5,IFI16,IFI44,IFI44L,IFI6,IFIH1,IFIT1,IFIT2,IFIT3,IRF7,ISG15,ISG20,MX1,MX2,OAS1,OASL,PTGS2,RSAD2,STAT1,TNF,USP18
DOCK8		other	Activated	2.111	4.53e-13	CMPK2,HELZ2,IFIT2,IFIT3,IRF7,ISG15,ISG20,PTGS2,RSAD2,STAT1,TNF
TICAM1		other	Activated	2.091	1.45e-14	CMPK2,DDX58,EGR1,IFI16,IFIT1,IFIT2,IFIT3,IRF7,ISG15,ISG20,OASL,PTGS2,RSAD2,TNF,VCAM1
SMARCA4		transcription regulator	Activated	2.09	3.75e-05	ASNS,CD52,CTSH,EGR1,FOS,GPR68,IFI16,IFI27,IFIT1,IFITM1,IFITM3,MYBPH,SLC11A1,TAP1
OGA		enzyme	Activated	2	0.256	EGR2,IFIT3,JDP2,STAT1
IFNL2		other	Activated	2	1.71e-06	IFIT1,IRF7,MX1,RSAD2
ALK		kinase	Activated	2	0.000493	EGR2,EGR3,FOS,USP18
CD38	-1.175	enzyme	Activated	2	0.0192	ASNS,PSAT1,SLC7A5,VCAM1
KLF7		transcription regulator	Activated	2	4.2e-07	IFI6,IFIT1,IFIT3,MX1
EIF4E		translation regulator	Activated	2	0.0101	IFI16,IFIT2,LGALS3BP,SLC11A1,TNF
SETDB1	-1.122	enzyme	Inhibited	-2	0.000162	DDX58,IFI27,IFI44,IFI44L
SERPINE1		other	Inhibited	-2	0.00032	EGR1,FOS,TNF,VCAM1,ZFP36
PRKCI		kinase	Inhibited	-2	0.000112	IRF7,OAS1,PTGS2,STAT1
miR-34a-5p (and other miRNAs w/seed GGCAGUG)		mature microRNA	Inhibited	-2	0.00895	AXL,B4GALNT1,LGALS3BP,SAMD9L
EPHA2		kinase	Inhibited	-2	0.000148	EGR1,FOS,VCAM1,ZFP36
CD40LG		cytokine	Inhibited	-2.03	4.98e-12	AXL,EGR1,EIF2AK2,FOS,IFI44,IFI6,IFIT1,IFIT2,IFIT3,IFITM1,ISG15,MT1G,MX1,PTGS2,STAT1,TAP1,TNF,TYMP,VCAM1
EGFR		kinase	Inhibited	-2.083	0.00275	EGR1,EGR3,FOS,IER2,IFIT2,MT1F,PTGS2,SLC7A5,TNF,YPEL5
RAS		group	Inhibited	-2.109	0.00134	EGR1,FOS,PTGS2,STAT1,TNF
Ige		complex	Inhibited	-2.118	0.00105	CMPK2,EGR1,EGR2,PTGS2,RSAD2,SLC11A1,TNF,VCAM1
BDNF		growth factor	Inhibited	-2.147	0.0178	EGR1,EGR2,EGR3,FOS,NAB2,TNF
MAP3K8		kinase	Inhibited	-2.147	0.00269	EGR1,FOS,PTGS2,RASGRF1,TNF
BMP10		growth factor	Inhibited	-2.156	0.000277	CMPK2,EGR2,FOS,RSAD2,VCAM1
ZBED2		transcription regulator	Inhibited	-2.165	9.61e-10	ADAR,CMPK2,IRF7,MX1,OAS3
PRKCE		kinase	Inhibited	-2.168	0.000122	EGR1,FOS,PTGS2,TNF,VCAM1
IL1		group	Inhibited	-2.169	0.0215	EGR1,FOS,PTGS2,TNF,TYMP,VCAM1
FCER1G		transmembrane receptor	Inhibited	-2.177	4.31e-06	IFIT2,MX1,PTGS2,RSAD2,TNF
F3		transmembrane receptor	Inhibited	-2.186	6.4e-05	EGR1,FOS,SEMA3A,TNF,VCAM1
SRF		transcription regulator	Inhibited	-2.187	0.00606	EGR1,EGR2,EGR3,FOS,IER2,PTGS2,SEMA3A
UBA7		enzyme	Inhibited	-2.205	9.61e-10	DDX58,DHX58,ISG15,OAS1,TNF
MRTFB		transcription regulator	Inhibited	-2.219	0.00691	ARID5B,EGR1,EGR2,EGR3,PTGS2
APEX1		enzyme	Inhibited	-2.219	1.37e-06	EGR1,EGR2,EGR3,FOS,PTGS2
Pkc(s)		group	Inhibited	-2.224	0.00237	EGR1,EGR2,FOS,PTGS2,TNF,VCAM1
IGF1		growth factor	Inhibited	-2.225	1.96e-07	AXL,BTG2,EGR1,EGR2,EIF2AK2,EPAS1,FOS,IER2,IFITM3,JDP2,PCK2,PTGS2,TAP1,TNF,VCAM1,YPEL3,ZFP36
ZNF598		enzyme	Inhibited	-2.236	7.78e-12	DDX60,HERC5,IFI44,IFIT2,RSAD2
ERK		group	Inhibited	-2.274	4.45e-08	AXL,BTG2,EGR1,EGR2,EIF2AK2,EPAS1,FOS,PTGS2,STAT1,TNF,TYMP,ZFP36
CCL2		cytokine	Inhibited	-2.287	6.44e-05	FOS,PTGS2,SLC11A1,STAT1,TNF,VCAM1
Pka		complex	Inhibited	-2.325	2.8e-05	EGR1,FOS,IFI27,IFI6,PTGS2,TNF,XAF1
PTPN11		phosphatase	Inhibited	-2.341	1.93e-07	EGR1,FOS,IFI16,IFIT3,IRF7,ISG15,OASL,TNF
ELK1		transcription regulator	Inhibited	-2.348	4.1e-07	EGR1,EGR2,EGR3,FOS,PTGS2,TNF,ZFP36
NCOR1		transcription regulator	Inhibited	-2.353	5.47e-10	DDX58,DDX60,IFIT2,IFIT3,IRF7,ISG15,OAS1,OAS2,OAS3,PTGS2
EGF		growth factor	Inhibited	-2.367	0.000672	BTG2,EGR1,EGR2,EGR3,EPAS1,FOS,IER2,PLSCR1,PTGS2,STAT1,VCAM1,ZFP36
MAPK14		kinase	Inhibited	-2.377	0.00237	BTG2,FOS,PTGS2,TNF,VCAM1,ZFP36
LEP		growth factor	Inhibited	-2.383	0.0339	EGR1,EGR2,FOS,PTGS2,TNF,VCAM1,ZFP36
ATAD3A	1.178	other	Inhibited	-2.406	9.4e-12	IFI27,IFI44L,IFIT1,ISG15,RSAD2,SIGLEC1
F2		peptidase	Inhibited	-2.409	0.00709	EGR1,FOS,IER2,PTGS2,TNF,VCAM1
PRDM16		transcription regulator	Inhibited	-2.418	2.87e-09	IFI44,IFIT2,IRF7,MX2,OAS2,OAS3,STAT1
HNRNPU	-1.093	transporter	Inhibited	-2.431	2.33e-06	GPNMB,IFIH1,IFIT3,IRF7,TNF,VCAM1
IL10RA		transmembrane receptor	Inhibited	-2.449	0.00311	IFI16,IRF7,RNF213,RSAD2,STAT1,TAP1,TNF
STAT3		transcription regulator	Inhibited	-2.455	1.21e-33	ATP10A,BST2,CD209,CMPK2,EGR1,EGR2,EGR3,EIF2AK2,EPAS1,FOS,HERC5,HERC6,IFI16,IFI27,IFI35,IFI44,IFI6,IFIH1,IFIT1,IFIT2,IFIT3,IFIT5,IFITM1,IFITM3,IRF7,IRF9,ISG15,ISG20,MX1,MX2,OAS1,OAS2,OAS3,OASL,PLSCR1,PTGS2,RSAD2,SP110,STAT1,TAP1,TNF,TRIM22,USP18,WARS1,XAF1,ZFP36
TREM1		transmembrane receptor	Inhibited	-2.53	4.05e-07	ASNS,EGR1,EGR2,EGR3,IFIT2,ISG15,MT1F,OASL,PTGS2,TNF
GSTO1		enzyme	Inhibited	-2.538	6.78e-12	CHAC1,DDX58,IFI6,IFIT1,IRF9,OAS3,PARP9,SAMD9,SEMA3A,STAT1
DUSP11		phosphatase	Inhibited	-2.55	1.68e-17	CMPK2,DDX60,IFI44,IFIT3,IRF7,ISG15,OAS1,RSAD2,TNF,USP18
GPER1		G-protein coupled receptor	Inhibited	-2.552	9.9e-08	EGR1,FOS,IER2,MT1F,MT1G,TNF,ZFP36
PLCG2		enzyme	Inhibited	-2.555	2.28e-08	IFI16,IFIT2,IFIT3,IFITM3,ISG15,PTGS2,STAT1,TNF
INS		other	Inhibited	-2.601	7.22e-05	DEPTOR,EGR1,EGR2,FOS,IER2,PTGS2,TNF
MYC		transcription regulator	Inhibited	-2.604	2.09e-15	ASNS,AXL,EGR1,EGR2,FOS,HERC5,IFI16,IFI27,IFI35,IFI44,IFI44L,IFI6,IFIH1,IFIT1,IFIT2,IFIT3,IFIT5,IRF7,IRF9,ISG15,ISG20,MX1,MX2,MYBPH,OAS1,OASL,PLSCR1,PSAT1,PTGS2,RSAD2,SLC11A1,SLC7A5,STAT1,TNF,USP18,VCAM1,ZFP36
CNOT7		transcription regulator	Inhibited	-2.621	6.26e-37	BST2,CMPK2,HERC6,IFI27,IFI35,IFI44L,IFI6,IFIT5,IFITM1,ISG15,LGALS3BP,OAS1,OAS2,OAS3,PARP12,PLSCR1,SP110,STAT1,TAP1,UBE2L6
IKZF3		transcription regulator	Inhibited	-2.63	2.56e-07	DDX58,IFI27,IFI6,IFIT3,IFIT5,IRF7,RNF213
Mek		group	Inhibited	-2.744	9.17e-06	AXL,DDX58,EGR1,EGR2,EGR3,EPAS1,FOS,IER2,PTGS2,TNF,XAF1
CLPP		peptidase	Inhibited	-2.772	1.84e-08	DDX58,IFIT2,IFIT3,IFITM1,ISG15,RSAD2,STAT1,USP18
WWTR1		transcription regulator	Inhibited	-2.777	1.88e-06	DDX58,IFIH1,IRF7,IRF9,MX1,OAS1,STAT1,VCAM1
RACK1	-1.141	enzyme	Inhibited	-2.778	8.05e-12	DDX60,FOS,HERC5,IFI44,IFIT2,IFIT3,ISG15,RSAD2
mir-155		microRNA	Inhibited	-2.792	2.74e-06	CD209,IFIT3,IRF7,IRF9,MX1,PTGS2,STAT1,TNF
USP18	3.648	peptidase	Inhibited	-2.804	1.08e-11	IFI6,IFIH1,IFITM3,IRF7,IRF9,ISG15,MX1,OAS1
CLDN7		other	Inhibited	-2.828	8.81e-07	B4GALNT1,HELZ2,IFI44,IFI6,LTA4H,MX1,PHGDH,UBE2L6
CEBPA		transcription regulator	Inhibited	-2.939	0.000493	ASNS,BTG2,EGR2,FOS,IFI27,IFI6,ISG15,OAS2,PTGS2,TRIB1
CD276		other	Inhibited	-2.959	7.98e-14	IFIT1,IFIT2,IRF7,MX1,OAS1,OAS2,OAS3,STAT1,TNF
PDGF BB		complex	Inhibited	-2.962	0.000314	EGR1,EGR2,EGR3,FOS,IER2,PTGS2,TRIB1,VCAM1,ZFP36
GAPDH		enzyme	Inhibited	-2.967	1.6e-12	IFI6,IFIT2,IFITM1,OAS1,OAS2,OAS3,STAT1,UBE2L6,WARS1
PGR		ligand-dependent nuclear receptor	Inhibited	-2.98	2.94e-21	DDX60,EPAS1,FOS,IFI16,IFI27,IFI35,IFI44,IFI44L,IFIT1,IFIT2,IFIT3,IRF7,ISG15,MX1,MX2,OAS1,OAS2,OAS3,OASL,PTGS2,RSAD2,SLC7A5,STAT1,TNF,XAF1
IMMT		other	Inhibited	-2.985	1.6e-12	AXL,IFIT1,IFIT2,ISG15,MX1,MX2,OAS2,OAS3,XAF1
PTGER4	-1.187	G-protein coupled receptor	Inhibited	-2.988	3.95e-18	CMPK2,DDX58,EGR1,HERC6,IFI16,IFI35,IFIH1,IFIT2,IRF7,ISG20,PARP14,PTGS2,RNF213,RSAD2,TNF,USP18,XAF1,YPEL3
ETV7	2.264	transcription regulator	Inhibited	-3	3.77e-14	APOL6,DDX58,HERC6,IFI35,IFITM3,LY6E,PARP14,PLSCR1,UBE2L6
NGLY1		enzyme	Inhibited	-3.067	1.12e-14	IFI27,IFI44,IFI44L,IFIT1,IFIT2,IFIT3,OAS1,OAS3,RSAD2,USP18
MIF		cytokine	Inhibited	-3.105	2.07e-09	FOS,IFIT3,IRF7,ISG15,OAS2,OAS3,PTGS2,TNF,TRIM22,USP18,VCAM1
ISG15	4.647	other	Inhibited	-3.108	2.15e-13	DDX58,HERC5,IFI6,IFIT1,IFIT2,IFITM3,LGALS3BP,MX1,OAS1,USP18
NRAS		enzyme	Inhibited	-3.13	9.56e-08	EGR1,EPAS1,IFI16,IFI35,IFIH1,IFIT1,ISG15,PTGS2,STAT1,TAP1,USP18
SOCS1		other	Inhibited	-3.213	6.23e-25	DDX58,FOS,IFI16,IFI27,IFI44,IFIH1,IFIT1,IFIT2,IFIT3,IRF7,ISG15,ISG20,MX1,OAS1,OAS2,PTGS2,RSAD2,STAT1,TNF,TRIM22,USP18,VCAM1
ESR2		ligand-dependent nuclear receptor	Inhibited	-3.299	1.71e-12	ADAR,ARID5B,BTG2,CTSH,DDX58,EGR1,EGR3,FOS,GPNMB,IFI35,IFI44,IFIH1,IFIT2,IFIT3,IFITM1,IRF7,LAP3,LGALS3BP,PARP12,PARP14,PSAT1,PTGS2,RSAD2,TNF,TRIB1,VCAM1
SP110	2.297	transcription regulator	Inhibited	-3.357	8.6e-15	BST2,EGR3,IFI27,IFI6,IFIH1,IFIT1,IFIT3,IFITM1,IFITM3,IRF9,MX1,OAS1,OAS3,PLSCR1,STAT1
KRAS		enzyme	Inhibited	-3.359	4.43e-08	ADAR,AXL,EGR1,EGR2,EIF2AK2,FOS,H2AC6,IFI6,IFIT1,IFITM1,IFITM3,IRF9,ISG15,MX1,MX2,OAS1,PTGS2,STAT1,TAP1,TNF,TRIB1
IKZF1		transcription regulator	Inhibited	-3.411	1.31e-07	AXL,DTX3L,EPSTI1,GPR68,IFI16,IFI27,IFI6,IFIT3,IFIT5,LAP3,RNF213,TNF
IL4		cytokine	Inhibited	-3.423	4.89e-17	B4GALNT1,CD209,CMPK2,CNRIP1,DHX58,EGR2,EIF2AK2,EPAS1,FOS,IER2,IFI16,IFI44,IFI44L,IFIH1,IFIT1,IFIT3,IFITM1,IFITM3,IL27RA,IRF7,IRF9,ISG15,ISG20,LGALS3BP,LTA4H,NAB2,OAS2,OAS3,OASL,PLSCR1,PTGS2,RNF213,SLC7A5,STAT1,TNF,USP18,VCAM1,ZFP36
miR-182-5p (and other miRNAs w/seed UUGGCAA)		mature microRNA	Inhibited	-3.86	3.32e-20	CMPK2,DDX58,DDX60,HERC6,IFI44L,IFI6,IFIT1,IFITM1,ISG15,OAS2,RSAD2,SAMD9,SP110,STAT1,XAF1
CITED2		transcription regulator	Inhibited	-3.94	4.1e-19	CMPK2,DDX58,DTX3L,IFI16,IFI35,IFI44,IFIH1,IFIT2,IFIT3,IRF9,ISG15,OAS1,OAS3,OASL,PARP14,PARP9,RSAD2,TNF,TTC39B,WARS1,XAF1
USP8		peptidase	Inhibited	-3.956	2.12e-21	BST2,IFI16,IFIT1,IFIT2,IFIT3,IFIT5,IFITM1,IFITM3,IRF7,ISG15,OAS1,OAS2,OAS3,OASL,STAT1,TAP1
NKX2-3		transcription regulator	Inhibited	-4.012	1.13e-36	ASNS,CMPK2,DDX58,DDX60,DHX58,EIF2AK2,FBXO6,HELZ2,LAP3,LY6E,PARP10,PARP12,PARP14,PARP9,PHGDH,PLEKHA4,PLSCR1,PSAT1,PTGS2,RNF213,SAMD9,SAMD9L,SEMA3A,SHFL,SP110,STAT1,TAP1,TRIM22,TYMP,UBE2L6,USP18,VCAM1,XAF1
ACKR2		G-protein coupled receptor	Inhibited	-4.025	2.85e-32	ADAR,DDX58,DDX60,DHX58,EIF2AK2,IFI16,IFI44,IFIT2,IFIT3,IRF7,ISG15,ISG20,OAS1,OAS2,OAS3,OASL,RSAD2,STAT1,TNF,USP18
STAT6		transcription regulator	Inhibited	-4.025	7.57e-18	CMPK2,CNRIP1,DHX58,EGR1,EGR2,EIF2AK2,IER2,IFI16,IFI44,IFI44L,IFIH1,IFIT3,IFITM3,IRF7,IRF9,ISG15,ISG20,LGALS3BP,OAS3,OASL,PLSCR1,PTGS2,RNF213,TNF,VCAM1,ZFP36
SIRT1		transcription regulator	Inhibited	-4.071	2.16e-19	ADAR,CMPK2,DDX58,DDX60,DHX58,EPAS1,HELZ2,IFI44,IFIT3,IFITM3,IRF7,ITPKA,LGALS3BP,LY6E,OAS1,OAS2,PARP12,PARP14,PCK2,RNF213,RSAD2,SP110,STAT1,TAP1,TNF,USP18,VCAM1
Irgm1		other	Inhibited	-4.37	3.93e-34	DDX58,DDX60,DHX58,HERC6,IFI16,IFI35,IFI44,IFIH1,IFIT2,IFIT3,IFITM3,IRF7,IRF9,ISG15,ISG20,MX2,OAS1,OAS2,OAS3,OASL,RSAD2,STAT1,TNF,USP18,XAF1
IL1RN		cytokine	Inhibited	-4.412	3.7e-32	CHAC1,DDX58,HERC6,IFI27,IFI44,IFI44L,IFI6,IFIH1,IFIT3,IFIT5,IRF7,IRF9,ISG20,LGALS9,MX1,MX2,OAS1,OAS2,OAS3,OASL,PTGS2,RSAD2,SAMD9,TNF,TRIM22,USP18
PNPT1	1.236	enzyme	Inhibited	-4.447	4.73e-32	CMPK2,DDX58,EIF2AK2,IFI16,IFI44,IFIH1,IFIT3,IRF7,ISG15,LGALS3BP,OAS1,PARP12,PARP14,PARP9,RNF213,SAMD9L,STAT1,UBE2L6,USP18,XAF1
TRIM24		transcription regulator	Inhibited	-4.742	6.01e-29	CMPK2,DDX58,DDX60,DHX58,EPSTI1,HERC6,IFI35,IFI44,IFIH1,IFIT2,IFIT3,IRF7,IRF9,ISG15,LGALS3BP,OAS1,OASL,PARP12,SAMD9L,SHISA5,STAT1,TAP1,USP18
RC3H1		enzyme	Inhibited	-4.796	1.03e-33	BST2,DDX58,IFI16,IFI27,IFI44,IFI44L,IFI6,IFIT1,IFIT2,IFIT3,IFITM1,IFITM3,IRF9,ISG15,MX1,OAS1,OAS2,OAS3,PARP9,PLSCR1,RSAD2,SHFL,STAT1
IRGM		enzyme	Inhibited	-5.229	8.79e-50	BST2,DDX58,DDX60,DHX58,HERC5,IFI16,IFI35,IFI44,IFI44L,IFIH1,IFIT1,IFIT2,IFIT3,IFIT5,IFITM1,IFITM3,ISG15,ISG20,MX1,MX2,OAS1,OAS2,OASL,RSAD2,TRIM22,UBE2L6,USP18,XAF1
Ttc39aos1		other	Inhibited	-5.345	2.85e-48	ATP10A,DDX58,DDX60,DHX58,DTX3L,EIF2AK2,IFI16,IFI35,IFI44,IFIH1,IFIT1,IFIT2,IFIT3,IFITM3,IRF7,IRF9,ISG15,LGALS3BP,LY6E,OAS2,OAS3,PARP14,PARP9,RNF213,RSAD2,TAP1,UBE2L6,USP18,XAF1
STAG2		other	Inhibited	-5.644	3.69e-64	CMPK2,DDX60,DHX58,EIF2AK2,HELZ2,HERC6,IFI27,IFI35,IFI44,IFI44L,IFIH1,IFIT2,IFIT3,IFITM1,IRF7,IRF9,ISG15,ISG20,LGALS3BP,OAS1,OASL,PARP12,PARP14,PARP9,PLSCR1,RSAD2,SAMD9,SAMD9L,SP110,TNF,UBE2L6,USP18
TREX1		enzyme	Inhibited	-5.661	7.23e-67	ADAR,APOL6,BST2,CMPK2,DDX58,DDX60,DHX58,DTX3L,EIF2AK2,EPSTI1,HELZ2,HERC6,IFI16,IFI27,IFI44,IFI44L,IFIH1,IFIT1,IFIT2,IFIT3,IFITM1,IFITM3,IRF7,IRF9,ISG15,ISG20,LY6E,MX1,MX2,OAS1,OAS2,OAS3,OASL,PARP14,PARP9,RSAD2,SAMD9,SAMD9L,SP110,STAT1,TAP1,TNF,UBE2L6,USP18,VCAM1,XAF1
RNASEH2B		other	Inhibited	-5.683	7.42e-61	APOL6,BST2,CMPK2,DDX58,DDX60,DHX58,EIF2AK2,EPSTI1,HELZ2,HERC6,IFI27,IFI35,IFI44,IFI44L,IFIH1,IFIT1,IFIT2,IFIT3,IFITM1,IFITM3,IRF7,ISG15,ISG20,LGALS3BP,MX1,MX2,OAS1,OAS2,OAS3,PARP14,PARP9,PTGS2,RSAD2,SAMD9,SAMD9L,SP110,TAP1,USP18,VCAM1,XAF1
MAPK1		kinase	Inhibited	-6.503	3.3e-45	ADAR,APOL6,BST2,DDX58,DEPTOR,EGR1,EGR2,EIF2AK2,FOS,HERC5,IFI16,IFI27,IFI35,IFI44,IFI6,IFIH1,IFIT1,IFIT2,IFIT3,IFIT5,IFITM1,IFITM3,IRF7,IRF9,ISG15,ISG20,LAP3,LGALS3BP,MX2,OAS1,OAS2,OAS3,OASL,PARP12,PLSCR1,PSAT1,PTGS2,SP110,STAT1,TAP1,TNF,TRIM22,TRIM34,UBE2L6,USP18
© 2000-2022 QIAGEN. All rights reserved.

## Sheet: Supplementary Table S7
Supplementary Table S7. Comparison of Upstream regulators for DEGs observed with 10 μg/ml RTD-1 treatment of human monocytes and THP-1 cells.
Upstream Regulators	Human Monocytes	THP1 cells
IFNG	9.697	5.518
Interferon alpha	8.071	5.336
IFNA2	7.895	6.033
IRF7	7.857	6.025
NONO	7.796	6.493
STAT1	7.79	4.585
PRL	7.406	5.822
IFN Beta	7.029	4.672
IFNL1	7.019	6.218
IRF1	7.017	4.385
IFNB1	6.688	5.463
STING1	6.586	4.105
IRF3	6.363	5.214
Ifnar	6.266	4.378
MAVS	5.634	4.764
APP	5.629	1.925
DDX58	5.594	3.307
TGM2	5.367	4.429
ZBTB10	5.323	3.174
SPI1	5.304	4.523
TLR9	5.283	3.113
Ifn	5.252	3.926
PML	4.902	4.371
IRF5	4.898	3.652
RNY3	4.796	4.243
TLR3	4.794	2.159
IFNA1/IFNA13	4.784	4.243
IFNAR1	4.726	3.061
FOXC1	4.714	4.491
IFN alpha/beta	4.694	2.945
CGAS	4.689	3.576
TLR7	4.638	3.044
SENP3	4.583	4
IRF9	4.516	2.778
EIF2AK2	4.514	3.594
SASH1	4.472	2.309
SAMSN1	4.472	2.309
mir-183	4.347	3.969
DOCK8	4.243	2.111
mir-96	4.221	3.719
TICAM1	4.098	2.091
IFN type 1	4.021	3.24
G protein alphai	3.988	2.345
BHLHE40	3.898	1.585
IL21	3.893	3.5
PAF1	3.873	3.051
IFNA4	3.75	2.728
MEF2A	3.68	2.828
BTK	3.583	3.035
IFNL4	3.568	3.278
JAK	3.464	3.464
VCAN	3.453	3.497
TERT	3.436	3.11
IFNE	3.286	2.714
ISGF3	3.105	2.408
F2	3.098	-2.409
IFNA14	3.087	2.586
IFNAR2	3	2.449
CD40LG	2.942	-2.03
STAT2	2.857	2.519
IFNL3	2.773	2.25
FADD	2.687	2.357
CD274	2.65	2.447
MSC	2.646	2.53
TNK1	2.646	2.449
IFN Lambda	2.449	2.449
IFNK	2.449	2.236
FZD9	2.433	2.219
mir-15	2.429	2.251
CLEC12A	2.425	2.425
BRCA1	2.401	2.447
POU2AF1	2.377	2.195
PARP9	2.373	2.975
SMARCA4	2.201	2.09
SGPL1	2.195	2.401
SMARCB1	2.121	2.449
IKBKE	2.058	2.351
CX3CL1	2	2.449
SYVN1	2	2.236
DHCR24	2	2.236
KLF7	2	2
WWTR1	-2.184	-2.777
ATAD3A	-2.19	-2.406
PTPN11	-2.216	-2.341
ZNF598	-2.236	-2.236
PLCG2	-2.365	-2.555
ZBED2	-2.374	-2.165
CNOT7	-2.425	-2.621
CLDN7	-2.449	-2.828
PRKCI	-2.449	-2
RACK1	-2.63	-2.778
IKZF3	-2.63	-2.63
CLPP	-2.939	-2.772
ISG15	-2.956	-3.108
GAPDH	-2.967	-2.967
DUSP11	-2.975	-2.55
ESR2	-2.985	-3.299
GSTO1	-2.985	-2.538
NGLY1	-3.077	-3.067
PRDM16	-3.095	-2.418
KRAS	-3.208	-3.359
NRAS	-3.274	-3.13
IMMT	-3.302	-2.985
STAT6	-3.439	-4.025
ETV7	-3.464	-3
NCOR1	-3.592	-2.353
IKZF1	-3.681	-3.411
CD276	-3.742	-2.959
PGR	-3.986	-2.98
SP110	-4	-3.357
USP18	-4.289	-2.804
miR-182-5p (and other miRNAs w/seed UUGGCAA)	-4.461	-3.86
SOCS1	-4.497	-3.213
ACKR2	-4.69	-4.025
IL10RA	-4.69	-2.449
USP8	-4.743	-3.956
SIRT1	-4.884	-4.071
PNPT1	-4.923	-4.447
RC3H1	-5.186	-4.796
PTGER4	-5.349	-2.988
IL1RN	-5.459	-4.412
STAG2	-5.646	-5.644
Irgm1	-5.707	-4.37
TRIM24	-5.752	-4.742
CITED2	-5.82	-3.94
Ttc39aos1	-5.962	-5.345
NKX2-3	-6.245	-4.012
TREX1	-6.298	-5.661
MAPK1	-6.621	-6.503
RNASEH2B	-6.718	-5.683
IRGM	-6.838	-5.229
© 2000-2024 QIAGEN. All rights reserved.

## Sheet: Supplementary Table S8
Supplementary Table S8. Comparison of Diseases and Functions for DEGs observed with 10 μg/ml RTD-1 treatment of human monocytes and THP-1 cells.
Diseases and Bio Functions	Human Monocytes	THP1 cells
Antiviral response	4.135	3.229
Antimicrobial response	4.135	2.765
Relapsing-remitting multiple sclerosis	3.148	2.985
Cell death of myeloid cells	3.08	2.004
Cell death of immune cells	2.983	2.596
Progressive motor neuropathy	2.72	2.985
Multiple Sclerosis	2.72	2.985
Neuromuscular disease with neuropathy	2.72	2.985
Progressive neuromuscular disease	2.72	2.985
Progressive neurological disorder	2.72	2.202
Antiviral response of cells	2.63	2.433
Digestive system cancer	-2.18	-2.173
Production of virus	-2.19	-2.555
Infection by Picornaviridae	-2.411	-2.209
Replication of Murine herpesvirus 4	-3	-2.646
Replication of Hepatitis C virus	-3.162	-3.309
Replication of vesicular stomatitis virus	-3.258	-2.669
Replication of Flaviviridae	-3.557	-3.412
Viral Infection	-3.895	-3.586
Replication of RNA virus	-4.047	-3.52
Infection of mammalia	-4.192	-2.825
Viral life cycle	-4.391	-3.701
Replication of virus	-4.537	-3.888
Replication of viral replicon	-4.626	-4.16
© 2000-2024 QIAGEN. All rights reserved.
